# Supplementary material for: Cholesterol Metabolism Is a Druggable Axis that Independently Regulates Tau and Amyloid-β in iPSC-Derived Alzheimer’s Disease Neurons
Source: Cell Stem Cell. 2019 Mar 7;24(3):363–375.e9. doi: 10.1016/j.stem.2018.12.013 (PMC6414424; doi:10.1016/j.stem.2018.12.013)
Supplement: Table S1. Screening Data from Initial Screen, Related to Figure 1 [file mmc2.xlsx]

## Sheet: Table S1 initial screen
Z scores for pThr231Tau/tTau and cell titer glo (viability) for all compounds in the initial screen (duplicate)
CAS Number	Vendor Compound ID	Compound name	ratio pThr231Tau/tTau (Z-score)	ratio pThr231Tau/tTau (Z-score) replicate	cell titer glo (Z-score)	cell titer glo (Z-score) replicate
965-52-6	Prestw-555	Nifuroxazide	-5.01699	-3.0044	-0.770002	-0.734179
87-17-2		SALICYLANILIDE	0.717517	1.41277	-1.49238	1.60973
19982-08-2	Prestw-978	MEMANTINE HYDROCHLORIDE Memantine Hydrochloride Memantine hydrochloride	-1.933	0.0677544	3.41229	-0.93764
550-70-9	Prestw-262	TRIPROLIDINE HYDROCHLORIDE Triprolidine hydrochloride	-0.831493	0.174017	1.72497	0.255045
71320-77-9	Prestw-353	4-Chloro-N-(2-morpholin-4-yl-ethyl)-benzamide Moclobemide	1.84253	0.552661	1.99341	-0.191498
85721-33-1	Prestw-113	CIPROFLOXACIN Ciprofloxacin hydrochloride hydrate	0.151238	1.00717	-0.173759	0.523596
665-66-7	Prestw-407	AMANTADINE HYDROCHLORIDE Adamantamine fumarate Amantadine hydrochloride	-1.07892	1.13099	2.19073	0.414694
56-12-2		Gamma-Aminobutyric acid	1.78838	1.61291	2.98445	-1.51017
34118-92-8		Blocks Na+ channels and appears to have Class III anti-arrhythmic activity; metabolite of Procainamide	0.494842	1.38942	0.556218	1.30426
317-34-0	Prestw-820	Aminophylline Aminophylline ethylenediamine THEOPHYLLINE	0.161424	0.223386	0.70604	0.546724
317-34-0	Prestw-873	Aminophylline Aminophylline ethylenediamine THEOPHYLLINE	1.01818	0.751463	0.647699	-0.461358
133073-73-1	Prestw-135	L-Glutamic acid, N-[4-[[(2,4-diamino-6-pteridinyl)methyl]methylamino]benzoyl]- [CAS] METHOTREXATE Methotrexate Methotrexate hydrate	1.68099	0.0815241	-0.0176547	1.98741
62-51-1	Prestw-759	Acetyl-beta-methylcholine chloride Methacholine chloride	1.39513	-0.277317	0.085793	2.34224
446-86-6	Prestw-94	AZATHIOPRINE Azathioprine	2.6896	1.01605	0.165287	-0.479456
112901-68-5	Prestw-1489	AMIFOSTINE Amifostine	-1.27533	-0.0941938	1.80067	0.200101
504-24-5		Induces depolarization of GABA neurons; weak non-selective K+-channel blocker; anticonvulsant	-0.228716	-0.24546	1.08124	2.92536
54-62-6		Dihydrofolate reductase inhibitor	1.09854	0.788738	2.10553	6.03616
1684-40-8	Prestw-329	9-AMINO-1,2,3,4-TETRAHYDROACRIDINE HYDROCHLORIDE 9-Amino-1,2,3,4-tetrahydroacridine hydrochloride Tacrine hydrochloride	2.02761	-0.376367	3.44637	1.62254
59277-89-3	Prestw-86	ACYCLOVIR Acyclovir	-0.726089	0.143216	0.400468	-0.659731
50-78-2	Prestw-1207	ASPIRIN Acetylsalicylic acid n/a	-0.0879706	0.139793	1.83757	0.450872
59-66-5	Prestw-3	ACETAZOLAMIDE Acetazolamide n/a	-0.221436	-0.0646223	0.792368	0.306893
300-08-3		Acetylcholine receptor agonist	0.905094	-0.22299	4.47871	2.97489
123-99-9		Azelaic acid	-0.35936	5.22325	-1.58754	0.695585
50-55-5	Prestw-875	(-)-Isoreserpine RESERPINE Reserpine	-0.602398	-0.973627	0.594294	1.09648
616-91-1	Prestw-1206	N-Acetyl-Cysteine N-Acetyl-L-Cysteine n/a	1.17523	-0.158146	0.512937	-0.561387
4321-58-8	Prestw-960	6-Aminohexanoic acid AMINOCAPROIC ACID Aminocaproic acid	0.848873	-0.546238	0.523411	1.20155
645-05-6	Prestw-946	ALTRETAMINE Altretamine	-0.443166	0.104141	2.61965	0.789816
968-81-0	Prestw-55	Acetohexamide	1.83697	0.436008	1.23344	0.711343
108341-18-0		Norepinephrine	-0.077752	1.01756	0.912055	1.78694
17440-83-4	Prestw-7	AMILORIDE HYDROCHLORIDE Amiloride hydrochloride Amiloride hydrochloride dihydrate Amiloride, Hydrochloride Pyrazinecarboxamide, 3,5-diamino-N-(aminoiminomethyl)-6-chloro- [CAS]	0.297464	1.02872	1.55466	0.920573
549-18-8	Prestw-74	AMITRIPTYLINE HYDROCHLORIDE Amitriptyline hydrochloride n/a	-0.584073	-0.379143	0.556573	0.620605
72432-10-1	Prestw-1178	ANIRACETAM Aniracetam	0.298629	1.87191	1.58908	0.483965
14028-44-5	Prestw-102	AMOXEPINE Amoxapine	-1.35356	-1.66664	1.30841	1.53119
1951-25-3	Prestw-409	AMIODARONE HYDROCHLORIDE Amiodarone hydrochloride Amiodarone·HCl	-0.715467	-1.30496	-0.622847	-0.70888
125-84-8	Prestw-244	(±)-p-Aminoglutethimide AMINOGLUTETHIMIDE Glutethimide, para-amino	-1.12769	-2.40728	1.23307	-3.74511
60719-82-6		Potent and selective serotonin reuptake inhibitor	-0.419602	0.514104	-0.631746	0.371896
56715-13-0	Prestw-953	(R)-(+)-Atenolol	-1.18125	0.508358	3.17397	-0.196131
13655-52-2	Prestw-250	ALPRENOLOL Alprenolol hydrochloride	-0.473897	0.203992	0.99753	0.04339
56715-13-0	Prestw-536	(R)-(+)-Atenolol S(-)-Atenolol	0.284809	0.588712	0.475757	-0.274171
28395-03-1	Prestw-276	BUMETANIDE Bumetanide	-0.953985	0.236779	0.997651	-0.304204
1134-47-0	Prestw-85	(±)-Baclofen BACLOFEN Baclofen (R,S)	0.841218	0.36487	1.37684	0.273667
314776-92-6	Prestw-559	BP 897 DO 897/99	-0.0575403	-0.12394	2.09122	-1.00071
31677-93-7	Prestw-249	AMFEBUTAMONE HCl BUPROPION BUPROPION HYDROCHLORIDE Bupropion hydrochloride	-0.771073	1.09971	2.21167	0.8056
52214-84-3	Prestw-1076	Ciprofibrate	-0.742862	0.0364051	2.54817	1.47948
22260-51-1	Prestw-121	(+)-Bromocriptine methanesulfonate Bromocriptine Bromocriptine mesylate Bromocryptine mesylate	-0.779105	-1.52229	1.87056	1.77778
590-46-5		Betaine	0.487435	2.20836	0.0606198	1.22684
51333-22-3	Prestw-518	Budesonide	2.71631	0.150467	3.08966	0.85538
67-48-1		Choline	0.0861405	2.16534	0.501969	2.22675
154-93-8		DNA alkylating agent; causes interstrand crosslinks	0.750976	1.6954	8.70136	3.34256
63659-19-8	Prestw-382	Betaxolol hydrochloride CPD000058420	1.83078	0.252701	2.15937	0.966553
339-72-0	Prestw-1086	D-CYCLOSERINE D-cycloserine L-Cycloserine	0.797447	0.42144	2.54176	0.415855
980-71-2	Prestw-475	(±)-Brompheniramine maleate BROMPHENIRAMINE MALEATE Brompheniramine maleate DEXBROMPHENIRAMINE MALEATE	0.69883	0.208073	0.0392221	0.350676
161804-20-2	Prestw-657	Benzamil hydrochloride	-0.343675	0.173455	0.591297	-0.808689
73963-72-1	Prestw-587	Cilostazol	-0.959236	-1.2343	-0.648014	0.464483
154-23-4		Catechin	0.113869	-2.42674	6.32472	4.32199
50-22-6	Prestw-432	CORTICOSTERONE Corticosterone	-1.24199	-1.10317	-0.493838	-0.304453
74764-40-2	Prestw-368	BEPRIDIL HYDROCHLORIDE Bepridil hydrochloride	-3.79291	-2.11283	-1.03621	-0.99964
33386-08-2	Prestw-1283	BUSPIRONE HYDROCHLORIDE Buspirone hydrochloride n/a	1.78794	0.83218	-3.32515	0.371343
305-03-3	Prestw-1079	CHLORAMBUCIL Chlorambucil	-0.74607	1.45724	0.919069	-0.392643
58-08-2	Prestw-1256	CAFFEINE Caffeine n/a	0.736841	0.669051	0.378548	0.632214
94-20-2	Prestw-323	CHLORPROPAMIDE Chlorpropamide	-1.05568	-0.755291	1.79182	1.12066
41575-94-4		Antineoplastic	-0.0393251	2.91137	-0.494744	1.96985
14919-77-8	Prestw-938	BENSERAZIDE HYDROCHLORIDE Benserazide hydrochloride n/a	6.7219	0.336133	0.917963	-0.473707
63-92-3	Prestw-944	PHENOXYBENZAMINE HYDROCHLORIDE Phenoxybenzamine hydrochloride	-0.682479	-0.0318586	0.207416	1.0959
50-18-0	Prestw-1481	Cyclophosphamide monohydrate n/a	4.32935	2.2052	1.97708	0.166516
53-06-5	Prestw-273	CORTISONE Cortisone	-0.692209	2.06863	1.77102	0.844156
59865-13-3	Prestw-435	CYCLOSPORIN A Cyclosporin A Cyclosporin A, Tolypocladium inflatum	-1.84739	-0.0220797	2.44085	-0.425425
51-83-2	Prestw-880	CARBACHOL Carbachol	-0.546414	0.787914	1.43521	1.77605
41354-29-4	Prestw-103	CPD000058431 Cyproheptadine hydrochloride	-1.90333	0.908107	0.533423	0.531202
50-53-3	Prestw-64	CHLORPROMAZINE Chlorpromazine hydrochloride	-0.67355	-1.3895	1.99183	0.257254
3685-84-5	Prestw-763	Centrophenoxine hydrochloride MECLOFENOXATE HYDROCHLORIDE Meclofenoxate hydrochloride	-0.0950371	0.397225	1.7835	1.62382
53-19-0	Prestw-1444	1-(2-Chlorophenyl)-1-(4-chlorophenyl)-2,2-dichloroethane MITOTANE n/a	-0.561706	-0.796481	2.34993	1.39254
339-72-0	Prestw-1089	CYCLOSERINE D-CYCLOSERINE D-Cycloserine D-cycloserine L-Cycloserine	-1.8505	-0.574808	3.40742	1.1032
95-25-0	Prestw-163	CHLORZOXAZONE Chlorzoxazone	-0.569365	0.659503	0.551287	1.22152
58-94-6	Prestw-251	CHLOROTHIAZIDE Chlorothiazide n/a	-0.0245102	-0.762178	0.319165	-0.405292
219861-08-2	Prestw-692	CPD000326936 Citalopram Hydrobromide Citalopram hydrobromide ESCITALOPRAM OXALATE	-0.342003	0.21871	2.24952	0.371639
52152-93-9	Prestw-814	Cefsulodin sodium salt Cefsulodin sodium salt hydrate	0.390795	13.0822	-0.573055	3.92054
113-92-8	Prestw-117	(±)-Chlorpheniramine maleate Chlorpheniramine Chlorpheniramine maleate DEXCHLORPHENIRAMINE MALEATE	-0.323482	-0.955497	3.41357	0.939922
56796-39-5	Prestw-700	Cefmetazole sodium Cefmetazole sodium salt	-0.0620391	0.684076	2.13407	1.6537
27164-46-1	Prestw-736	CEFAZOLIN SODIUM Cefazolin sodium Cefazolin sodium salt	0.114557	0.101877	0.528021	2.18837
5786-21-0	Prestw-350	CLOZAPINE Clozapine	-2.32297	-1.11823	1.73251	-0.42881
64485-93-4	Prestw-139	Cefotaxime sodium Cefotaxime sodium salt	1.36844	-0.0544476	-0.0578076	1.26991
24356-60-3		Cephalosporin C antibiotic; interferes with cell wall synthesis	-1.38437	1.66539	1.62925	2.2017
58-71-9	Prestw-719	CEPHALOTHIN SODIUM Cephalothin sodium Cephalothin sodium salt	-0.578271	0.634685	3.32592	0.160402
1163-36-6	Prestw-227	Clemizole hydrochloride	-2.00895	-0.198471	3.09608	1.91065
486-56-6		Major metabolite of nicotine in humans	0.129555	0.267862	8.19665	5.2503
298-46-4	Prestw-52	CARBAMAZEPINE Carbamazepine	1.01836	-0.416964	-3.65824e-05	2.11097
51481-61-9	Prestw-26	CIMETIDINE Cimetidine	1.56773	5.67265	-0.621177	1.57135
50-63-5	Prestw-548	CHLOROQUINE DIPHOSPHATE Chloroquine Chloroquine diphosphate	-1.24371	0.711548	2.53777	-1.19099
62571-86-2	Prestw-19	CAPTOPRIL Captopril	2.17757	-0.321831	0.677646	0.893352
6202-23-9	Prestw-445	CYCLOBENZAPRINE HYDROCHLORIDE Cyclobenzaprine hydrochloride	-0.673705	-1.35936	1.20873	0.174624
590-63-6	Prestw-1073	BETHANECHOL CHLORIDE Bethanechol chloride	0.369312	0.885914	1.90401	0.396792
637-07-0	Prestw-1383	CLOFIBRATE Clofibrate n/a	-0.184319	-0.460373	2.65866	2.01356
17321-77-6	Prestw-269	CLOMIPRAMINE HYDROCHLORIDE Clomipramine hydrochloride	-2.4003		1.11579	0.254084
28657-80-9	Prestw-780	CINOXACIN Cinoxacin	0.291471	0.342017	2.24652	-0.347075
64-86-8	Prestw-363	COLCHICINE Colchicine Colchicine, Colchicum autumnale	13.1648	-3.72096	-3.43074	-2.15431
23142-01-0	Prestw-387	CARBETAPENTANE CITRATE Carbetapentane citrate	-2.14288	0.722454	-0.158812	0.549298
298-57-7	Prestw-278	Cinnarizine	-0.547097	-1.60561	1.85798	0.532194
23593-75-1	Prestw-267	CLOTRIMAZOLE Clotrimazole	-0.632866	-1.11612	1.82214	-0.268286
69-74-9	Prestw-1134	2(1H)-Pyrimidinone, 4-amino-1-D-arabinofuranosyl- [CAS] Cytarabine Cytosine-1-beta-D-arabinofuranoside hydrochloride	1.17721	0.462606	-0.50625	0.340653
78-44-4	Prestw-423	CARISOPRODOL Carisoprodol	1.20097	-0.0156629	1.59723	-0.290926
2259-96-3		Blocks the rapid desensitization of AMPA glutamate receptors	-0.196515	0.330293	1.30237	1.52928
33286-22-5	Prestw-134	Diltiazem hydrochloride n/a	0.379237	1.23633	-0.0541201	0.797944
630-93-3		Anticonvulsant; anti-epileptic	-0.320057	2.98517	1.6858	2.22599
3056-17-5	Prestw-1279	2',3'-didehydro-3'-deoxythymidine STAVUDINE Stavudine	0.965532	0.500484	1.71169	2.02842
1255077-34-9	Prestw-388	DEQUALINIUM CHLORIDE Dequalinium chloride hydrate Dequalinium dichloride	-5.97118	-3.7515	-3.94058	-4.32521
1229-29-4	Prestw-263	Doxepin Doxepin hydrochloride n/a	-1.0529	0.657684	0.806599	0.954501
7689-03-4	Prestw-200	(S)-(+)-Camptothecin CAMPTOTHECIN Camptothecine (S,+)	-2.88704	-1.96265	-0.178063	0.0238597
562-10-7	Prestw-27	CPD000058436 DOXYLAMINE SUCCINATE Doxylamine succinate	2.97316	0.0435358	0.528097	0.0242714
5989-77-5	Prestw-150	DIHYDROERGOTAMINE MESYLATE Dihydroergotamine methanesulfonate n/a	-0.441548	1.54281	1.58354	-0.32667
58-28-6	Prestw-343	DESIPRAMINE HYDROCHLORIDE Desipramine hydrochloride	-1.36055	-0.0113984	3.42159	0.555712
7481-89-2	Prestw-1037	2',3'-DIDEOXYCYTIDINE 2',3'-dideoxycytidine Zalcitabine	0	-0.0785443	-2.73378	-0.025054
49745-95-1	Prestw-352	Dobutamine hydrochloride	-0.220751	0.177515	1.46587	0.793558
20153-98-4	Prestw-236	Dilazep dihydrochloride Dilazep hydrochloride	0.932346	0.378523	0.869607	0.919003
147-24-0	Prestw-65	CPD000058353 DIPHENHYDRAMINE HYDROCHLORIDE Diphenhydramine hydrochloride n/a	1.0431	0.766792	1.78984	1.05922
28860-95-9	Prestw-1177	Carbidopa	0.787959	-0.824409	0.301725	1.84276
80-77-3	Prestw-336	CHLORMEZANONE Chlormezanone	0.31658	0.13742	3.51497	0.646752
541-22-0	Prestw-968	Decamethonium bromide Decamethonium dibromide	-0.823333	-1.20841	2.02512	3.79453
22560-50-5	Prestw-1381	Clodronic acid n/a	0.354082	-0.115286	0.950685	3.02375
22059-60-5	Prestw-266	DISOPYRAMIDE PHOSPHATE Disopyramide	0.361843	0.313268	0.564282	2.01799
364-98-7	Prestw-87	DIAZOXIDE Diazoxide	3.13329	2.55695	0.606354	-0.401128
17086-28-1	Prestw-1399	DOXYCYCLINE HYDROCHLORIDE Doxycycline hydrochloride n/a	-0.478029	0.0147713	0.480159	0.509051
64-73-3	Prestw-753	DEMECLOCYCLINE HYDROCHLORIDE Demeclocycline hydrochloride	-0.439512	1.19726	-0.0469284	0.0895911
24868-20-0	Prestw-291	DANTROLENE SODIUM Dantrolene sodium Dantrolene sodium salt	-0.919037	-0.178491	2.65368	0.312898
57808-66-9	Prestw-340	DOMPERIDONE Domperidone	-1.51397	0.440973	-0.498706	-0.989485
67-43-6	Prestw-941	Diethylenetriaminepentaacetic acid Pentetic acid	0.863756	-0.656614	2.44315	2.67998
67-92-5	Prestw-48	DICYCLOMINE HYDROCHLORIDE Dicyclomine hydrochloride	-0.040123	-1.23879	-0.456373	1.64504
2078-54-8	Prestw-931	Propofol	3.28556	1.17797	0.55588	0.915932
67469-78-7	Prestw-386	GBR 12909 GBR 12909 dihydrochloride GBR-12909 dihydrochloride	-5.83261	-3.16248	-2.8731	-1.98915
59-92-7	Prestw-17	L-3,4-Dihydroxyphenylalanine LEVODOPA Levodopa	0.857022	0.768583	1.71322	0.349726
304-84-7	Prestw-500	Ethamivan Vanillic acid diethylamide	0.0422471	0.0858996	2.16823	0.928782
58-32-2	Prestw-142	DIPYRIDAMOLE Dipyridamole	1.35066	2.39975	0.00528982	1.74669
77883-43-3	Prestw-858	Doxazosin mesylate	-0.460256	0.56562	-0.271127	0.636208
41340-25-4	Prestw-231	ETODOLAC Etodolac	-0.934021	-0.283806	1.93508	3.10398
57-47-6	Prestw-566	(-)-Physostigmine Eserine sulfate, physostigmine sulfate PHYSOSTIGMINE SULFATE Physostigmine	0.170552	-0.64157	3.28328	1.11326
49562-28-9	Prestw-275	FENOFIBRATE Fenofibrate n/a	0.982185	-0.518989	0.572562	0.224537
138452-21-8	Prestw-1102	Fexofenadine hydrochloride n/a	-0.967389	1.1276	0.282431	-0.370016
61718-82-9	Prestw-995	Fluvoxamine Fluvoxamine maleate	0.307092	1.83433	1.84564	0.156884
5053-08-7	Prestw-213	FENSPIRIDE HYDROCHLORIDE Fenspiride hydrochloride n/a	-1.60179	-0.141511	3.65323	2.59366
76824-35-6	Prestw-104	FAMOTIDINE Famotidine	0.526268	-0.0840027	0.239652	0.108204
10238-21-8	Prestw-316	GLIBENCLAMIDE Glibenclamide Glybenclamide Glyburide		0.403821	2.03633	1.38145
50-28-2	Prestw-441	17ß-Estradiol BETA-ESTRADIOL beta-Estradiol n/a	0.724545	0.488891	-0.0262887	0.443147
78755-81-4		Benzodiazepine receptor antagonist	-0.841731	0.212472	0.911136	1.76987
72509-76-3	Prestw-478	Felodipine	1.61214	-1.21339	1.1915	0.854601
116-38-1	Prestw-83	EDROPHONIUM CHLORIDE Edrophonium chloride	-0.251892	0.615086	2.27331	0.970746
53-16-7	Prestw-914	Estrone	-0.0931403	-0.346898	1.37476	2.01262
1841-19-6	Prestw-906	Fluspirilen Fluspirilene	-2.65946	-3.08537	-1.44634	-2.10983
29110-47-2	Prestw-339	Guanfacine hydrochloride	1.05677	-0.995187	1.57385	0.0992615
89197-32-0		I1 Imidazoline binding site antagonist	3.7806	-1.76644	7.18809	-0.0224551
329-63-5	Prestw-1480	(±)-Epinephrine hydrochloride n/a	0.459575	0.217586	0.934133	2.19584
25451-15-4		Anticonvulsant; glutamate receptor antagonist	-1.02744	1.14218	1.3692	3.54892
30484-77-6	Prestw-312	FLUNARIZINE HYDROCHLORIDE Flunarizine dihydrochloride	-0.569902	0.124514	-0.306475	-0.490252
77-67-8	Prestw-165	ETHOSUXIMIDE Ethosuximide	-0.945855	0.821554	2.58353	1.07975
51-21-8	Prestw-1203	5-Fluorouracil FLUOROURACIL n/a	-0.288922	0.0660082	0.101575	0.35453
82410-32-0	Prestw-839	Ganciclovir	-1.61608	0.745836	3.51011	0.656077
60940-34-3	Prestw-740	EBSELEN Ebselen	0.993312	-0.461777	0.129328	2.95085
13392-18-2	Prestw-282	FENOTEROL HYDROBROMIDE Fenoterol hydrobromide	1.15378	0.623571	1.23096	0.304046
54143-56-5	Prestw-735	Flecainide acetate	-0.655751	0.343421	0.983116	0.923783
56-85-9		L-Glutamine	0.492116	3.44817	-0.44923	1.72091
65-29-2	Prestw-157	GALLAMINE Gallamine triethiodide	0.211111	0.372961	0.988216	0.507583
146-56-5	Prestw-320	CPD000058411 FLUFENAZINE HYDROCHLORIDE Fluphenazine dihydrochloride	-1.52133	-1.09412	2.11742	0.24888
13311-84-7	Prestw-180	FLUTAMIDE Flutamide	1.61167	1.93206	0.420152	0.417502
54910-89-3	Prestw-511	FLUOXETINE Fluoxetine hydrochloride	-2.67114	0.583711	-0.760929	-0.379637
123-31-9		Arachidonate 12-Lipoxygenase inhibitor	0.470039	1.45127	1.15756	-0.0880226
312-45-8	Prestw-393	Hemicholinium bromide Hemicholinium-3	-0.987153	0.807672	1.07176	-0.0391701
60142-96-3	Prestw-861	Gabapentin	0.497905	1.18717	1.54344	0.700147
1511-16-6	Prestw-115	HALOPERIDOL Haloperidol	-0.0455306	-0.517309	0.442465	-0.251411
118909-22-1	Prestw-448	HYDROXYTACRINE MALEATE Hydroxytacrine maleate Hydroxytacrine maleate (R,S)	0.367464	-0.481073	1.73276	-0.99797
62-31-7	Prestw-1398	DOPAMINE HYDROCHLORIDE Dopamine hydrochloride n/a	0.844742	0.22732	0.851368	-0.206042
50-23-7	Prestw-447	Hydrocortisone Hydrocortisone base	-0.379697	1.38088	0.929218	0.261209
51-45-6		Histamine	-0.850822	1.4449	1.43064	0.695205
127-07-1		Antineoplastic; inactivates ribonucleoside reductase which blocks the synthesis of deoxynucleotides	-0.293592	0.873884	-0.0299487	1.36801
50847-11-5	Prestw-1286	Ibudilast n/a	0.67634	0.979187	0.643024	0.558557
23256-50-0	Prestw-96	Guanabenz acetate	1.50939	0.865548	0.112228	-0.802243
153-98-0	Prestw-481	Serotonin hydrochloride	1.42327	-0.343978	3.11002	1.38559
55-97-0	Prestw-38	HEXAMETHONIUM BROMIDE Hexamethonium bromide Hexamethonium dibromide dihydrate	-0.15187	1.10217	2.19977	1.59964
58-93-5	Prestw-9	HYDROCHLOROTHIAZIDE Hydrochlorothiazide	-0.974419	-0.0976184	1.34734	0.922041
29094-61-9	Prestw-131	Glipizide	1.96753	1.07529	1.53847	1.65341
14638-70-1	Prestw-911	(-)-Isoproterenol hydrochloride S(+)-Isoproterenol (+)-bitartrate	1.14472	0.74939	0.766172	0.86124
54-92-2	Prestw-176	IPRONIAZID SULFATE Iproniazid phosphate Iproniazide phosphate	-0.452207	1.30521	1.54855	0.335935
103346-16-3	Prestw-490	Iobenguane sulfate m-Iodobenzylguanidine hemisulfate	0.0800275	0.362205	2.1222	0.3747
75706-12-6	Prestw-772	LEFUNAMIDE Leflunomide	0.211142	0.358092	-0.240458	-0.867101
79944-56-2	Prestw-926	Idazoxan hydrochloride	-1.06621	0.480533	2.20997	0.261684
51146-56-6	Prestw-907	S(+)-Ibuprofen S-(+)-ibuprofen	-0.0760342	2.51185	2.32504	-0.0900204
23210-56-2	Prestw-311	Ifenprodil Ifenprodil tartrate	1.3383	-0.695336	0.148204	3.24287
65277-42-1	Prestw-389	CPD000058460 Ketoconazole	-0.919485	0.0304539	0.20985	-0.301068
137-58-6	Prestw-50	LIDOCAINE LIDOCAINE HYDROCHLORIDE Lidocaine hydrochloride Lidocaïne hydrochloride	0.609971	-0.621013	1.66672	0.309562
7279-75-6	Prestw-749	Isoetharine mesylate salt Isotharine mesylate	1.7158	0.538231	0.164932	-0.429687
54750-10-6	Prestw-1097	(-)-Isoproterenol hydrochloride R(-)-Isoproterenol (+)-bitartrate	0.936484	-0.710072	1.42803	1.03425
74103-07-4	Prestw-929	CPD000058461 KETOROLAC TROMETHAMINE Ketorolac tris salt Ketorolac tromethamine	1.41181	0.00726586	1.50031	1.91145
98079-52-8	Prestw-238	LOMEFLOXACIN HYDROCHLORIDE Lomefloxacin hydrochloride	-1.6527	0.613158	2.90925	0.0946704
79794-75-5	Prestw-1432	LORATADINE Loratadine	-1.83456	-0.395365	2.28495	1.01939
22071-15-4	Prestw-219	KETOPROFEN Ketoprofen	-1.38231	-0.306508	1.87656	2.89573
32780-64-6	Prestw-277	LABETALOL HYDROCHLORIDE Labetalol hydrochloride	-0.335805	-0.738256	1.09044	0.771615
84057-84-1	Prestw-1492	LAMOTRIGINE Lamotrigine n/a	-0.618416	-0.593274	0.885171	0.107537
16595-80-5	Prestw-182	(-)-Tetramisole hydrochloride LEVAMISOLE HYDROCHLORIDE Levamisole hydrochloride	0.508586	-0.379874	0.780421	2.47086
53-86-1	Prestw-272	INDOMETHACIN Indomethacin	0.231769	-0.953272	3.2277	1.9946
113-52-0	Prestw-72	IMIPRAMINE HYDROCHLORIDE Imipramine hydrochloride	-1.43538	-1.53291	1.17505	0.531202
34580-14-8	Prestw-371	KETOTIFEN FUMARATE Ketotifen fumarate	-0.518264	-1.34195	1.39306	1.1089
34552-83-5	Prestw-144	LOPERAMIDE HYDROCHLORIDE Loperamide hydrochloride Loperamide·HCl	-1.84331	1.15545	0.635854	-0.148664
103577-45-3	Prestw-1072	LANSOPRAZOLE Lansoprazole	-0.466372	0.704134	1.18417	0.107635
50264-69-2		Inhibits the energy metabolism of neoplastic cells by interfering with mitochondrial hexokinase, cellular respiration, and glycolysis; damages cell and mitochondrial membranes	0.874137	-0.282419	6.11644	4.65192
27833-64-3	Prestw-132	CPD000058470 LOXAPINE SUCCINATE Loxapine succinate	0.155254	-1.81803	-1.45066	0.117945
56010-88-8	Prestw-1499	4-Methylpyrazole hydrochloride Fomepizole	-0.0509506	0.145778	1.11687	-0.0827458
25717-80-0		Vasodilator; converted by the liver to the active metabolite, SIN-1	0.10644	0.5706	0.760342	1.09517
17692-51-2	Prestw-364	Metergoline	-3.77841	-0.570603	-4.313	-0.375361
6385-02-0	Prestw-206	Meclofenamic acid sodium Meclofenamic acid sodium salt monohydrate SODIUM MECLOFENAMATE	0.462269	0.660981	0.862556	0.774842
56392-17-7	Prestw-733	(±)-Metoprolol (+)-tartrate METOPROLOL TARTRATE Metoprolol-(+,-) (+)-tartrate salt	-1.5692	-0.515012	2.28794	3.20422
97964-56-2	Prestw-915	Lorglumide sodium Lorglumide sodium salt	-0.721722	0.0479126	1.41787	0.00450497
31430-18-9	Prestw-100	Nocodazole	-3.74225	-4.16427	-2.73822	-1.19855
586-06-1	Prestw-505	METAPROTERENOL Metaproterenol hemisulfate Metaproterenol sulfate, orciprenaline sulfate	-0.534873	-0.0362611	0.961114	-0.541408
78415-72-2	Prestw-1065	MILRINONE Milrinone	-0.729875	-0.0164969	2.36805	3.34804
21535-47-7	Prestw-99	MIANSERIN HYDROCHLORIDE Mianserin hydrochloride Mianserine hydrochloride	-0.248193	-1.1218	1.33115	0.969278
50924-49-7		Arrests at G/S; inhibits de novo synthesis of nucleotides by inhibition of inosine monophosphate dehydrogenase	3.59103	-0.931147	3.9403	3.85876
17780-75-5	Prestw-344	Clorgyline hydrochloride	2.11072	0.542287	2.73228	0.928604
156-57-0		Induces duodenal ulcers in rats, potent depletion of prolactin concentrations in pituitary tissue in vivo and in vitro and depletion of somatostatin concentrations.	0.0361201	1.72239	1.11158	0.23263
75438-57-2	Prestw-1016	MOXONIDINE HCl Moxonidine hydrochloride n/a	0.586073	0.654455	1.01032	0.965091
73573-88-3	Prestw-1441	Mevastatin mevastatin	-0.422013	-2.41476	-0.174988	0.914302
54143-57-6	Prestw-209	METOCLOPRAMIDE HYDROCHLORIDE Metoclopramide hydrochloride Metoclopramide monohydrochloride	0.270683	0.886415	0.970954	0.97592
54-32-0	Prestw-42	Moxisylyte hydrochloride Moxisylyte hydrochoride	-1.25495	0.316484	2.3235	0.69026
61-16-5	Prestw-535	METHOXAMINE HYDROCHLORIDE Methoxamine hydrochloride	2.19231	1.00239	1.43135	0.328912
65271-80-9	Prestw-385	MITOXANTHRONE HYDROCHLORIDE Mitoxantrone Mitoxantrone dihydrochloride	-5.4882	-2.82282	-4.93946	-4.50408
1267397	Prestw-241	MEXILETINE HYDROCHLORIDE Mexiletene hydrochloride Mexiletine hydrochloride	1.27452	1.18642	0.801241	0.179488
38304-91-5		K+ channel activator; antihypertensive	-0.54131	-1.19833	-0.445092	2.31061
73-31-4	Prestw-458	MELATONIN Melatonin	0.44291	0.321713	2.33064	0.261842
57432-61-8	Prestw-374	METHYLERGONOVINE MALEATE Methylergometrine maleate Methylergonovine maleate	1.78479	-0.142709	1.19103	-1.01425
84371-65-3	Prestw-299	MIFEPRISTONE Mifepristone	0.149622	0.1494	1.47778	-0.29962
19728-88-2	Prestw-375	METHIOTHEPIN MALEATE Methiothepin maleate Methiothepin mesylate	-2.67559	-0.367629	2.14897	-0.742374
65-31-6		Prototype nicotinic acetylcholine receptor agonist	0.977525	-0.33561	4.19611	4.96541
54527-84-3	Prestw-383	NICARDIPINE HYDROCHLORIDE Nicardipine hydrochloride	1.50373	-0.0904915	-0.775313	-1.89615
10347-81-6	Prestw-346	MAPROTILINE HYDROCHLORIDE Maprotiline hydrochloride Maprotilline HCl	-0.245701	-1.58663	0.129302	0.668488
114-80-7	Prestw-468	NEOSTIGMINE BROMIDE Neostigmine bromide	-0.141458	-0.556554	0.0989857	-0.40262
21829-25-4	Prestw-63	NIFEDIPINE Nifedipine	-3.39494	-3.96171	-4.72906	-2.15477
42471-28-3		NIMUSTINE Antineoplastic; bifunctional nitrosourea alkylating anticancer agent	0.33573	-1.13492	7.51649	1.47987
6620-60-6	Prestw-240	PROGLUMIDE Proglumide	-1.40704	0.658679	3.78948	0.247944
389-08-2	Prestw-1447	NALIDIXIC ACID Nalidixic acid Nalidixic acid sodium Nalidixic acid sodium salt	-0.0622223	0.525715	3.30142	0.288578
826-39-1	Prestw-1111	MECAMYLAMINE HYDROCHLORIDE Mecamylamine hydrochloride n/a	13.2109	0.414294	2.84093	1.83776
4394-00-7	Prestw-255	NIFLUMIC ACID Niflumic acid	0.432008	-0.697858	1.37355	2.20088
135-23-9	Prestw-342	METHAPYRILENE HYDROCHLORIDE Methapyrilene hydrochloride	-1.50213	0.609438	3.11157	-0.0826416
41372-08-1	Prestw-326	L-alpha-Methyl DOPA Methyldopa (L,-)	-1.28772	0.240736	3.00026	-1.02547
51803-78-2	Prestw-194	NIMESULIDE Nimesulide	-0.479258	-0.244592	1.47047	-1.11225
129-49-7		Methysergide maleate, Serotonin receptor antagonist; antimigraine	-1.04606	-0.0989796	1.8065	0.909499
51-12-7	Prestw-1099	NIALAMIDE Nialamide	1.08095	1.81042	0.968637	-0.933898
50-65-7	Prestw-40	NICOLSAMIDE Niclosamide	-3.84859	-4.11526	-6.09426	-3.20693
1225-55-4	Prestw-254	NORTRIPTYLINE Nortriptyline hydrochloride	-0.0137549	-0.699434	1.54195	1.19034
77086-22-7	Prestw-109	(+)-MK 801 Maleate (+)-MK-801 hydrogen maleate Dizocilpine maleate	-0.104496	-0.377605	1.27174	-1.07192
32795-47-4	Prestw-108	NOMIFENSIN MALEATE Nomifensine maleate	-0.81497	-2.18774	1.81299	0.978352
63612-50-0	Prestw-928	NILUTAMIDE Nilutamide	0.989493	0.0559868	1.47425	1.31917
39562-70-4	Prestw-916	NITREDIPINE Nitrendipine	0.26848	-0.868989	1.3649	0.809709
4682-36-4	Prestw-239	ORPHENADRINE CITRATE Orphenadrine hydrochloride	-0.473995	0.513704	0.46968	0.470834
15500-66-0	Prestw-1034	Pancuronium Pancuronium bromide	0.876181	1.22821	1.31997	1.75639
52-62-0	Prestw-188	PENTOLINIUM DITARTRATE Pentolinium bitartrate Pentolinium di[L(+)-tartrate]	0.417239	1.12305	1.5623	-0.30181
1069-66-5	Prestw-1482	Sodium Valproate VALPROATE SODIUM Valproic Acid, Sodium Salt Valproic acid Valproic acid sodium n/a	0.753596	-0.972456	0.164058	1.30087
59-33-6	Prestw-289	PYRILAMINE MALEATE Pyrilamine maleate	0.467424	0.280417	0.844834	1.32612
66085-59-4	Prestw-918	NIMODIPINE Nimodipine	-0.126126	0.254508	1.79437	0.549844
57-83-0	Prestw-477	PROGESTERONE Progesterone	-0.629836	0.0122364	0.350702	-0.782838
58-33-3	Prestw-888	PROMETHAZINE HYDROCHLORIDE Promethazine hydrochloride Promethazine·HCl	0.270755	0.469942	0.0694203	0.0403867
36322-90-4	Prestw-211	PIROXICAM Piroxicam	-1.6086	0.898164	1.32911	1.49161
57754-86-6	Prestw-910	Nisoxetine hydrochloride	0.536068	1.25773	1.81958	1.90497
151615	Prestw-224	OXYMETAZOLINE HYDROCHLORIDE Oxymetazoline hydrochloride	0.147438	0.885989	0.190313	-0.178563
100986-85-4	Prestw-237	LEVOFLOXACIN OFLOXACIN Ofloxacin	1.90082	0.699098	-0.337752	0.585266
62-68-0	Prestw-778	PROADIFEN HYDROCHLORIDE Proadifen hydrochloride SKF-525A hydrochloride	1.87855	0.559944	0.323916	-0.192158
55268-74-1	Prestw-260	PRAZIQUANTEL Praziquantel	-0.817678	0.968342	2.58866	2.28086
447-41-6	Prestw-1454	NYLIDRIN HYDROCHLORIDE Nylidrin Nylidrin hydrochloride	0.783312	0.249735	0.990166	-0.082954
15663-27-1		Induces intrastrand DNA crosslinks; effects are regulated by kinases, phosphatases and Ca2+/calmodulin	0.132221	1.24987	0.0905028	1.92583
34183-22-7	Prestw-499	PROPAFENONE HYDROCHLORIDE Propafenone hydrochloride	-2.049	0.270426	1.82656	-0.27274
61-76-7		Phenylephrine	-0.22657	3.70134	1.25548	0.822328
1508-65-2	Prestw-287	Oxybutynin Chloride Oxybutynin chloride	0.224534	-0.398837	0.729398	-0.664444
23930-19-0	Prestw-1002	5alpha-Pregnan-3alpha-ol-11,20-dione Alfaxalone	0.544759	0.312116	1.86062	-0.680409
58-39-9	Prestw-125	PERPHENAZINE Perphenazine	-3.13607	-1.74119	1.99368	1.94658
104-14-3	Prestw-949	(+,-)-Octopamine hydrochloride (±)-Octopamine hydrochloride OCTOPAMINE HYDROCHLORIDE	-0.0125541	-0.389626	2.2952	0.560118
64-93-05-6	Prestw-196	PENTOXIFYLLINE Pentoxifylline	0.324483	0.60355	0.896398	2.19076
546-48-5	Prestw-683	PEMPIDINE TARTRATE Pempidine tartrate	0.484364	0.773989	0.507223	1.07198
54-95-5	Prestw-162	PENTETRAZOLE Pentylenetetrazole	0.988682	-0.288975	0.158058	2.98626
57149-07-2	Prestw-975	NAFTOPIDIL Naftopidil dihydrochloride	1.22663	-0.883839	0.484281	0.574028
21256-18-8	Prestw-1060	OXAPROZIN Oxaprozin	-0.797903	0.327218	1.15739	-0.587552
2062-78-4	Prestw-308	PIMOZIDE Pimozide	-1.38756	-0.6323	0.556733	0.951181
7491-74-9	Prestw-537	PIRACETAM Piracetam	-2.19074	0.182707	2.76658	0.138992
148-72-1	Prestw-449	PILOCARPINE HYDROCHLORIDE PILOCARPINE NITRATE Pilocarpine Pilocarpine nitrate	0.0390699	1.83111	1.68198	1.01567
14698-29-4	Prestw-193	OXOLINIC ACID Oxolinic acid	-0.02566	-0.345269	1.10509	2.33313
13523-86-9	Prestw-90	PINDOLOL Pindolol	2.38721	0.569676	-1.02414	-0.73966
61-25-6	Prestw-583	PAPAVERINE HYDROCHLORIDE Papaverine hydrochloride PapaverineÂ·HCl	0.140867	-1.22522	-1.02373	-0.729252
26472-47-9		FOSPHOMYCIN, Antibiotic; interferes with cell wall synthesis	0.475007	-2.05839	6.99277	-0.251943
53-60-1	Prestw-693	PROMAZINE HYDROCHLORIDE Promazine hydrochloride	-0.612924	-0.442464	0.464569	0.605284
29868-97-1	Prestw-129	PIRENZEPINE HYDROCHLORIDE Pirenzepine dihydrochloride	-0.554071	-1.40107	2.49866	0.679852
1451048-94-4	Prestw-980	Piribedil Piribedil hydrochloride Piribedil maleate	-1.11108	-0.203067	2.75122	1.50442
51-05-8	Prestw-41	PROCAINE HYDROCHLORIDE Procaine hydrochloride	-0.149756	-0.413438	0.979407	0.715746
6151-30-0	Prestw-318	QUINACRINE HYDROCHLORIDE Quinacrine dihydrochloride Quinacrine dihydrochloride dihydrate	-0.689566	-0.347945	-0.78161	-0.782363
156-51-4	Prestw-170	PHENELZINE SULFATE PHENELZINE SULFATE SALT Phenelzine sulfate	-1.49012	1.19921	3.04638	1.04628
553-12-8		Protoporphyrin IX	0.0516245	-0.218677	5.62901	1.44639
1225-55-4	Prestw-930	Protriptyline hydrochloride	0.181887	-0.134233	-0.444072	-0.0441803
132-20-7	Prestw-59	PHENIRAMINE MALEATE Pheniramine maleate	1.8184	-0.718517	0.524204	2.64286
73-05-2	Prestw-230	PHENTOLAMINE HYDROCHLORIDE Phentolamine hydrochloride Phentolamine mesylate	-0.0618538	0.989371	1.61077	0.744067
66104-23-2	Prestw-295	CPD000058504 PERGOLIDE MESYLATE Pergolide mesylate Pergolide methanesulfonate		-0.012125	0.353138	-0.220744
50-33-9	Prestw-1310	PHENYLBUTAZONE Phenylbutazone	-0.760601	-0.907647	1.34018	1.42808
614-39-1	Prestw-337	PROCAINAMIDE HYDROCHLORIDE Procainamide hydrochloride	1.22754	1.1306	-0.376114	0.736724
32828-81-2	Prestw-119	Picotamide Picotamide monohydrate	-0.0206932	0.352814	0.954004	-0.119975
1786-81-8	Prestw-199	PRILOCAINE HYDROCHLORIDE Prilocaine hydrochloride	-0.543552	0.421953	-0.144927	-1.46048
75444-65-4	Prestw-531	PIRENPERONE Pirenperone	4.24415	-0.26664	-0.126062	-0.161033
56-54-2	Prestw-280	QUINIDINE GLUCONATE Quinidine hydrochloride monohydrate Quinidine·HCl·H2O Quinine·HCl·2H2O	0.848532	-0.679457	-0.104828	4.31805
98-96-4	Prestw-514	PYRAZINAMIDE Pyrazinamide Pyrazinecarboxamide	1.25045	0.632826	0.33554	1.13723
50-34-0	Prestw-827	PROPANTHELINE BROMIDE Propantheline bromide	1.62471	-0.865648	-0.298975	1.66506
55242-55-2		Nerve growth factor stimulator; adenosine transport inhibitor; non-selective adenosine receptor antagonist	0.628427	0.143678	8.30381	1.49509
5786-68-5	Prestw-617	QUIPAZINE MALEATE Quipazine dimaleate salt	0.0971977	1.16209	0.0132794	0.153973
125-33-7	Prestw-933	PRIMIDONE Primidone	1.77126	0.965916	0.0212005	-0.459744
306-07-0	Prestw-183	PARGYLINE HYDROCHLORIDE Pargyline hydrochloride	-1.09293	1.60585	2.6884	-0.127472
13071-11-9	Prestw-1081	(R)-Propranolol hydrochloride (S)-Propranolol hydrochloride	0.962048	-0.218792	0.875476	-1.38233
1257-78-9	Prestw-399	10H-Phenothiazine, 2-chloro-10-[3-(4-methyl-1-piperazinyl)propyl- [CAS] PROCHLORPERAZINE EDISYLATE Prochlorperazine dimaleate	-2.11673	-0.39381	0.412326	0.819747
101-26-8	Prestw-1322	PYRIDOSTIGMINE BROMIDE Pyridostigmine bromide Pyridostigmine iodid	0.977489	-0.811079	0.152176	2.50381
85371-64-8	Prestw-246	PINACIDIL Pinacidil Pinacidil monohydrate	-0.787275	1.73834	1.61988	1.86055
15676-16-1	Prestw-56	(±)-Sulpiride LEVOSULPIRIDE Sulpiride	1.17245	1.5626	-1.19418	0.667042
82640-04-8	Prestw-862	Raloxifene hydrochloride	-1.03967	-2.2609	1.1098	1.11984
959-24-0	Prestw-966	(±)-Sotalol hydrochloride CPD000326828 Sotalol hydrochloride	-0.257338	0.105397	1.93148	1.57682
302-79-4	Prestw-257	13-cis-Retinoic acid 9-cis-Retinoic acid All trans retinoic acid Retinoic acid Retinoic acid, all trans TRETINON trans-Retinoic Acid	-1.07194	0.798771	1.32447	-0.321118
95635-55-5	Prestw-1092	Ranolazine Ranolazine dihydrochloride	0.818349	0.0774389	2.38531	1.27869
36791-04-5	Prestw-993	RIBAVIRIN Ribavirin		0.55534	1.44052	0.186759
1744-22-5	Prestw-167	Riluzole Riluzole hydrochloride	-0.714424	-0.970805	-0.743254	-0.248722
749-02-0	Prestw-288	SPIPERONE Spiperone Spiperone hydrochloride	2.1328	1.27152	0.317217	-0.626191
38194-50-2	Prestw-73	SULINDAC Sulindac	1.28317	1.20579	2.12417	1.22508
61413-54-5	Prestw-924	ROLIPRAM Rolipram	3.68216	0.190484	0.182786	-0.156409
106266-06-2	Prestw-1029	RISPERIDONE Risperidone	1.39532	-0.564426	1.48874	0.681989
4759-48-2	Prestw-256	13-cis-Retinoic acid 13-cis-retinoic acid 9-cis-Retinoic acid All trans retinoic acid ISOTRETINON Retinoic acid Retinoic acid, all trans	2.39784	0.712765	0.647206	-0.045603
87051-43-2		Ritanserin, Potent 5-HT2 serotonin receptor antagonist which passes the blood-brain barrier	0.0967514	-1.32331	6.33336	4.2459
84225-95-6	Prestw-1325	Raclopride S(+)-Raclopride L-tartrate	-1.79952	-0.0613325	-2.43484	1.01978
94-07-5	Prestw-1088	(+,-)-Synephrine (±)-Synephrine SYNEPHRINE	1.55013	0.396599	-0.359075	-0.0197505
18559-94-9	Prestw-198	ALBUTEROL Albuterol hemisulfate SALBUTAMOL SULFATE Salbutamol	-1.49674	-0.514042	2.07005	-0.505426
526-08-9	Prestw-21	SULFAPHENAZOLE Sulfaphenazole	-0.505178	1.69071	0.993747	-0.342016
89365-50-4	Prestw-945	Salmeterol	0.0243616	-1.04959	0.510096	0.521233
91374-20-8	Prestw-1158	Ropinirole HCl n/a	-1.15411	-0.0785128	1.43707	0.596987
5578-73-4		Inhibitor of Mg2+ and Na+/K+-ATPase; isolated from the leaves and stems of Macleaya cordata and microcarpa	-1.45585	-1.84451	-0.982986	0.264506
51012-32-9	Prestw-216	TIAPRIDE HYDROCHLORIDE Tiapride hydrochloride	-0.963046	-0.519939	-0.401332	-0.901073
52-49-3	Prestw-701	TRIHEXYPHENIDYL HYDROCHLORIDE Trihexyphenidyl hydrochloride Trihexyphenidyl-D,L Hydrochloride	-1.11116	-0.501839	-1.27525	-0.108356
23031-32-5	Prestw-391	TERBUTALINE HEMISULFATE Terbutaline hemisulfate	0.821569	0.402299	-0.171868	0.878719
107-35-7		Taurine	0.998865	0.414204	1.93095	3.20073
522-48-5	Prestw-698	TETRAHYDROZOLINE HYDROCHLORIDE Tetrahydrozoline hydrochloride	-0.217193	-0.477649	0.739383	1.0563
63074-08-8	Prestw-751	Terazosin Terazosin hydrochloride	-1.12998	-1.66964	0.175723	2.68646
76721-89-6	Prestw-633	DL-Thiorphan Thiorphan	0.497363	-0.169627	-0.420208	0.60099
1098-60-8	Prestw-53	TRIFLUPROMAZINE HYDROCHLORIDE Triflupromazine hydrochloride	-1.07054	-1.18279	-0.00495326	0.283808
41570-61-0	Prestw-1352	TULOBUTEROL Tulobuterol hydrochloride n/a	0.129272	0.167998	2.49825	2.62377
104104-50-9	Prestw-443	Gabazine bromide SR-95531	0.11314	1.38013	1.63498	0.740159
64-77-7	Prestw-190	TOLBUTAMIDE Tolbutamide	0.595251	-2.21078	-0.0382218	2.46738
521-78-8	Prestw-806	TRIMIPRAMINE MALEATE Trimipramine maleate Trimipramine maleate salt	-2.36594	-1.37064	-2.91107	-0.077691
25332-39-2	Prestw-292	TRAZODONE HYDROCHLORIDE Trazodone hydrochloride	-0.513636	1.17809	2.8574	0.668396
97-77-8	Prestw-97	DISULFIRAM Disulfiram TETRAETHYLTHIURAM DISULFIDE Tetraethylthiuram disulfide	-1.14882	0.562828	1.03964	-1.19015
124-94-7	Prestw-120	Triamcinolone	3.0339	0.514803	1.36639	-0.627839
129-46-4		P2X and P2Y receptor antagonist; antiparasitic; anti-tumor agent	0.895622	1.93376	0.895964	2.27039
83-67-0	Prestw-874	THEOBROMINE Theobromine	-1.57301	-0.86612	0.834605	0.882579
26921-17-5	Prestw-948	S(-)-Timolol maleate Timolol maleate salt	-1.11821	0.816562	0.623339	0.191027
83846-83-7	Prestw-392	Ketanserin tartrate Ketanserin tartrate hydrate	1.96262	0.508359	0.955582	0.49389
53902-12-8	Prestw-1198	TRANILAST Tranilast	-0.3989	-0.899444	-1.19807	-0.767949
5086-74-8	Prestw-545	Levamisole hydrochloride Tetramisole hydrochloride	-0.761765	1.22366	1.97549	-0.0589461
1156-19-0	Prestw-554	TOLAZAMIDE Tolazamide	1.15906	-0.0848978	0.505266	0.801931
396-01-0	Prestw-34	TRIAMTERENE Triamterene	0.175478	-0.961418	1.1476	0.342654
54965-24-1	Prestw-146	TAMOXIFEN CITRATE Tamoxifen Tamoxifen Citrate Tamoxifen citrate	-1.51047	-2.17227	2.18748	0.9119
147416-96-4	Prestw-303	Telenzepine dihydrochloride	-0.938227	-0.756307	0.956616	1.60006
65-19-0	Prestw-584	Corynanthine Rauwolscine Yohimbine hydrochloride Yohimbine·HCl	0.0986424	-0.524516	1.84085	1.3333
136-47-0	Prestw-571	TETRACAINE HYDROCHLORIDE Tetracaine hydrochloride Tetracaïne hydrochloride	-0.475242	-0.80498	1.64029	1.23429
50679-08-8	Prestw-138	TERFENADINE Terfenadine	-3.7253	-3.37872	-6.16023	-3.18905
106243-16-7	Prestw-922	Thioperamide maleate	-2.2283	0.643075	1.26858	0.71961
1508-75-4	Prestw-228	TROPICAMIDE Tropicamide	0.753697	-0.852686	0.961852	3.45658
50-35-1	Prestw-192	(±)-Thalidomide THALIDOMIDE Thalidomide	0.6476	-0.0569472	1.4639	1.89865
440-17-5	Prestw-313	CPD000059133 TRIFLUOPERAZINE HYDROCHLORIDE Trifluoperazine dihydrochloride Trifluoperazine·2HCl	-1.45852	-1.71305	1.96205	1.66629
64603-91-4	Prestw-972	GABOXADOL HYDROCHLORIDE THIP Hydrochloride THIP hydrochloride	1.30743	-0.748599	1.12453	0.018257
152-11-4	Prestw-141	(±)-Verapamil hydrochloride (±)-Verapamil, Hydrochloride Benzeneacetonitrile, Alpha-[3-[[2-(3,4-dimethoxyphenyl)ethyl]methylamino]propyl]-3,4-dimethoxy-Alpha-(1-methylethyl)-, (R)- [CAS] VERAPAMIL HYDROCHLORIDE Verapamil hydrochloride Verapamil·HCl	-0.804165	-0.49175	1.38729	0.921641
37762-06-4	Prestw-335	ZAPRINAST Zaprinast	-0.73398	1.49494	3.84845	3.08311
23076-35-9	Prestw-598	XYLAZINE Xylazine Xylazine hydrochloride	0.0123604	0.449957	0.309714	0.0444205
130-61-0	Prestw-78	THIORIDAZINE HYDROCHLORIDE Thioridazine hydrochloride	-1.81449	-2.17775	-0.962682	0.352128
42971-09-5	Prestw-268	VINPOCETINE Vinpocetin Vinpocetine	-2.03325	-1.4663	2.52583	-0.510642
73210-73-8	Prestw-923	Xamoterol hemifumarate	0.568722	1.59492	3.45455	1.49036
101975-10-4	Prestw-977	3(2H)-Pyridazinone, 6-[4-(difluoromethoxy)-3-methoxyphenyl]- [CAS] Zardaverine	0.855545	-0.645622	1.03576	-0.752646
41094-88-6	Prestw-976	Tracazolate Tracazolate hydrochloride	-0.270241	-0.187564	1.7151	-0.236076
34661-75-1	Prestw-905	URAPIDIL URAPIDIL HYDROCHLORIDE Urapidil hydrochloride	-1.80328	1.36665	-2.19447	1.51438
1218-35-5	Prestw-223	XYLOMETAZOLINE HYDROCHLORIDE Xylometazoline hydrochloride	0.505997	0.864451	0.49136	0.923036
138729-47-2	Prestw-1367	Zopiclone	1.21856	-0.655105	0.187617	-0.0251006
738-70-5	Prestw-208	TRIMETHOPRIM Trimethoprim	1.72681	-0.436267	-0.666471	1.75917
1391054-02-6	Prestw-501	(±)-gamma-Vinyl GABA VIGABATRIN Vigabatrin	1.66223	-0.271222	-0.657589	1.30435
17659-49-3		ANISODAMINE anticholinergic, antispasmodic ex Scopolia tanguticus Naturwissenschaften 49: 281 (1962)	0.547527	-1.098	7.08438	4.34634
59-02-9		alpha-TOCHOPHEROL ex soya, wheat germ and other plant oils; used in Vitamin E difficiency	0.150906	0.871606	1.31708	2.33983
58-95-7		alpha-TOCHOPHERYL ACETATE derivative used in Vitamin E difficiency	0.0791314	-0.631467	1.02147	4.18254
83-75-0		QUININE ETHYL CARBONATE Therap cat: antimalarial	8.35238	0.0264635	3.36645	6.60288
50-07-7		MITOMYCIN C antineoplastic ex Streptomyces verticillatus	-0.870574	0.197889	-0.595887	0.460313
35212-22-7		IPRAFLAVONE Therap cat: anabolic	-0.58905	-0.634263	5.91334	2.12755
103-90-2	Prestw-868	ACETAMINOPHEN Acetaminophen	1.74851	0.741702	2.27314	-0.162579
546-88-3		ACETOHYDROXAMIC ACID Therap cat: urease inhibitor, antiurolithic, antbacterial	-0.41833	1.40525	0.160383	0.730116
60-31-1		Acetylcholine	-0.142385	1.29448	-0.388085	4.28955
5560-59-8	Prestw-174	ALVERINE CITRATE Alverine citrate salt	1.98566	0.00417962	-2.08869	-0.0487437
6004-24-6		CETYLPYRIDINIUM CHLORIDE Therap cat: Topical anti-infective	-2.88177	-3.47915	0.275318	1.06595
150-13-0		p-Aminobenzoic acid	0.748013	1.00473	-0.793574	1.86853
982-57-0		CHLORAMPHENICOL HEMISUCCINATE Therap cat: Antibacterial; antirickettsial inhibits protein synthesis	-0.671824	2.88599	1.90417	4.48574
6018-19-5	Prestw-1202	SODIUM p-AMINOSALICYLATE n/a	0.895896	-0.583922	0.433569	0.73619
6398-98-7		AMODIAQUINE DIHYDROCHLORIDE Therap cat: Antimalarial	-0.617324	1.78771	0.645407	0.922129
69-52-3	Prestw-114	AMPICILLIN SODIUM Ampicillin trihydrate	-1.44734	-1.17823	-0.429222	-0.0914192
121-25-5	Prestw-8	AMPROLIUM Amprolium hydrochloride	1.06334	-1.38147	0.0593733	2.4072
154-68-7	Prestw-258	ANTAZOLINE PHOSPHATE n/a	-1.24408	-0.348425	0.592167	-0.438879
480-22-8	Prestw-1224	ANTHRALIN n/a	1.48968	-1.22403	0.206669	2.10884
60-80-0	Prestw-29	ANTIPYRINE Antipyrine	0.15551	0.347	-2.19902	0.388156
121-54-0	Prestw-708	BENZETHONIUM CHLORIDE Benzethonium chloride	-4.3203	-2.77621	-4.41316	-3.67563
94-09-7	Prestw-712	BENZOCAINE Benzocaine	-1.18027	-0.366292	2.13425	2.87407
91-33-8	Prestw-824	BENZTHIAZIDE Benzthiazide	0.30851	-0.0729424	-0.311137	0.316664
7235-40-7		B-Carotene	-0.510203	0.687088	0.138775	1.40368
2152-44-5		BETAMETHASONE VALERATE Therap cat: Glucocorticoid	0.968821	1.58983	1.40122	0.778689
603-50-9	Prestw-419	BISACODYL Bisacodyl	0.261345	-0.913405	0.126651	0.308314
97-18-7		BITHIONOL Therap cat: anthelmintic; antiseptic	-0.55188	1.02194	0.988372	2.12126
55-98-1	Prestw-1179	BUSULFAN Busulfan	0.277879	0.162743	1.0128	0.499444
3697-42-5	Prestw-143	CHLORHEXIDINE Chlorhexidine	-2.79341	-2.38869	-3.10349	-1.58579
1405-37-4		CAPREOMYCIN SULFATE antibacterial (tuberculostatic) ex Streptomyces capreolis cytolytic; induces eosinophilia	0.112607	1.55758	-0.158675	1.35055
4800-94-6		CARBENICILLIN DISODIUM Therap cat: Antibacterial	0.630647	0.291541	0.963546	0.51268
3505-38-2	Prestw-801	CARBINOXAMINE MALEATE Carbinoxamine maleate salt	-0.885299	1.18187	0.649991	-0.85993
66592-87-8	Prestw-434	CEFADROXIL Cefadroxil	-0.365617	1.06199	0.750951	-0.703961
59-50-7		CHLOROCRESOL Therap cat: Topical antiseptic	-0.973542	1.35876	0.0174044	1.82868
569-57-3	Prestw-757	CHLOROTRIANISENE Chlorotrianisene	-0.683408	-0.791642	0.441832	2.24454
88-04-0		CHLOROXYLENOL Therap cat: Antibacterial; topical and urinary antiseptic	-0.594501	1.88174	0.0413108	3.87365
64-72-2	Prestw-145	AUREOMYCIN Chlortetracycline hydrochloride	1.28012	0.661878	0.652653	0.24391
77-36-1	Prestw-351	CHLORTHALIDONE Chlorthalidone	-0.221773	0.407178	0.418522	-1.12578
3485-62-9	Prestw-822	CLIDINIUM BROMIDE Clidinium bromide	-0.542596	-0.586739	0.710271	2.39781
882-09-7	Prestw-783	CLOFIBRIC ACID Clofibric acid	1.23534	0.651682	0.963728	0.100497
7081-44-9	Prestw-186	CLOXACILLIN SODIUM Cloxacillin sodium salt	-1.7769	1.4449	2.40903	1.09827
130-16-5		CLOXYQUIN Therap cat: Antibacterial; antifungal	-0.244117	-0.780892	0.511163	1.88485
50-04-4		CORTISONE ACETATE Therap cat: Glucocorticoid	0.341551	2.1711	0.649085	2.59028
1319-77-3		CRESOL Therap cat: disinfectant	0.468514	1.86917	0.419216	0.92099
15826-37-6	Prestw-812	CROMOLYN SODIUM Cromolyn disodium salt	0.926888	-0.69832	-0.258436	2.27367
5870-29-1	Prestw-1095	CYCLOPENTOLATE HYDROCHLORIDE Cyclopentolate hydrochloride	0.166517	1.42767	-0.313712	-1.71621
4342-03-4	Prestw-574	DACARBAZINE Dacarbazine	-0.571863	4.78911	-0.348301	0.192937
117-10-2		DANTRON Cathartic ex Rheum palmatum, Xyris semifuscata	-0.0623111	-0.0583911	0.053264	0.0417564
80-08-0	Prestw-35	DAPSONE Dapsone	-0.748734	0.653803	1.08799	-0.189917
138-14-7	Prestw-725	DEFEROXAMINE MESYLATE Deferoxamine Mesylate Deferoxamine mesylate	5.0551	-0.042522	0.348063	3.601
56-47-3		DESOXYCORTICOSTERONE ACETATE Therap cat: Mineralocorticoid	-0.857066	-0.278557	-0.645079	1.19876
2392-39-4		DEXAMETHASONE SODIUM PHOSPHATE Therap cat: glucocorticoid; anti-inflammatory	0.320557	2.96199	1.28582	1.43479
125-69-9	Prestw-359	DEXTROMETHORPHAN HYDROBROMIDE Dextromethorphan hydrobromide monohydrate d-3-Methoxy-N-methylmorphinan hydrobromide	1.21359	0.151834	-0.877768	0.440619
132-65-0		DIBENZOTHIOPHENE Therap cat: keratolytic	0.4826	3.80517	1.03848	2.57776
61-12-1	Prestw-76	DIBUCAINE HYDROCHLORIDE n/a	-0.538119	-0.278195	-0.0672312	0.221626
15307-79-6	Prestw-594	DICLOFENAC SODIUM Diclofenac Acid Diclofenac Sodium Diclofenac sodium	-1.33366	-0.745984	1.61735	1.90641
13412-64-1	Prestw-450	DICLOXACILLIN SODIUM Dicloxacillin sodium salt hydrate	2.01653	2.62223	1.45562	7.90346e-05
66-76-2	Prestw-785	DICUMAROL Dicoumarol Dicumarol	-0.286212	1.8056	0.479374	0.519087
84-17-3	Prestw-798	DIENESTROL Dienestrol	0.799501	1.50449	1.23798	0.372236
1642-54-2	Prestw-284	DIETHYLCARBAMAZINE CITRATE Diethylcarbamazine citrate	1.00286	-0.648307	1.43102	2.07679
56-53-1	Prestw-756	DIETHYLSTILBESTROL Diethylstilbestrol	-0.615615	-0.636997	0.113994	2.25514
22494-42-4	Prestw-39	DIFLUNISAL n/a	0.635645	3.10952	2.03076	0.109138
71-63-6		DIGITOXIN Therap cat: cardiotonic Chem Rev 17: 187 (1935)	-3.81666	-4.59809	-3.65637	-1.0663
523-87-5	Prestw-265	CPD000058353 DIMENHYDRINATE n/a	1.48685	-1.1187	1.98494	1.9241
59-52-9		DIMERCAPTOPROPANOL Therap cat: Antidote (to arsenic, gold and mercury poisoning)	-0.518597	-0.383013	1.41961	0.306248
695-53-4	Prestw-829	DIMETHADIONE n/a	1.54036	-0.844719	0.0593545	0.455148
131-53-3	Prestw-898	DIOXYBENZONE Dioxybenzone	-0.334334	0.730853	3.10435	-0.263264
132-18-3	Prestw-707	DIPHENYLPYRALINE HYDROCHLORIDE Diphenylpyraline hydrochloride	0.0737225	-0.0191187	0.0348548	1.11037
13463-41-7		PYRITHIONE ZINC Therap cat: antibacterial; antifungal; antiseborrheic	-3.08715	-3.5701	-4.65905	-3.82164
536-43-6	Prestw-264	DYCLONINE HYDROCHLORIDE Dyclonine hydrochloride	-1.01963	-1.25943	1.78975	1.86656
479-18-5	Prestw-33	DYPHYLLINE Diprophylline	0.497543	0.354285	-0.0989848	0.866665
150-38-9		TRISODIUM ETHYLENEDIAMINE TETRACETATE Therap cat: chelating agent, antioxidant	0.403764	0.167878	-0.394521	2.56713
316-42-7		EMETINE principal alkaloid in the roots of Uragoga ipecacuanha Robinson, Nature 162:524(1948) inhibits RNA, DNA and protein synthesis	0.423973	3.31859	0.421514	1.44238
50-98-6		EPHEDRINE (1R,2S) HYDROCHLORIDE bronchodilator, cardiac stimulant ex many Ephedra spp	-0.169676	-1.25703	1.23433	1.34524
50-14-6		ERGOCALCIFEROL Therap cat: Antirachitic vitamin	0.270637	-0.0966575	0.760342	0.801836
129-51-1		ERGONOVINE MALEATE oxytocic, 5HT antagonist ex ergot and Convolvulvaceae spp	1.42587	-1.59571	0.23532	0.538484
1264-62-6		ERYTHROMYCIN ETHYLSUCCINATE Therap cat: Antibacterial	1.18174	-0.987912	-1.08275	-0.687966
114-07-8	Prestw-151	ERYTHROMYCIN n/a	1.32421	-0.422065	0.719028	0.328376
87-89-8		Scyllitol	-0.573951	-0.790228	0.997107	1.34372
313-06-4		ESTRADIOL CYPIONATE Therap cat: Estrogen	-0.31617	0.699306	1.72947	1.79339
58-54-8	Prestw-259	ETHACRYNIC ACID Ethacrynic acid	2.0496	-1.23508	0.632837	1.07511
536-33-4	Prestw-526	ETHIONAMIDE Ethionamide	2.072	0.888921	1.40236	1.8791
1094-08-2	Prestw-840	ETHOPROPAZINE HYDROCHLORIDE Ethopropazine hydrochloride n/a	-0.57128	-2.56138	0.133835	2.86255
536-93-6		EUCATROPINE HYDROCHLORIDE Therap cat: anticholinergic (opthalmic)	0.142767	0.630864	5.38875	2.14216
97-53-0		EUGENOL analgesic (dental), antiseptic, antifungal; common in plant essential oils	-0.260021	0.0234012	0.257848	0.844717
2002-29-1		FLUMETHAZONE PIVALATE Therap cat: Glucocorticoid; anti-inflammatory	1.75094	0.690266	1.15756	2.35994
5104-49-4	Prestw-917	FLURBIPROFEN Flurbiprofen	-1.17896	-0.841369	1.44405	3.47808
67-45-8	Prestw-808	FURAZOLIDONE Furazolidone	-0.32773	0.102731	0.986817	-0.16467
54-31-9	Prestw-341	FUROSEMIDE Furosemide	0.110851	-0.123667	0.626309	0.669379
25812-30-0	Prestw-214	GEMFIBROZIL Gemfibrozil	-0.418212	-1.70224	1.20222	1.26827
1405-41-0		GENTAMICIN SULFATE antibacterial complex (C1 shown) ex Micromonospora spp	-0.695322	1.58717	0.559436	2.46733
548-62-9		GENTIAN VIOLET Therap cat: Antibacterial: anthelmintic (Nematodes)	-2.47354	-4.76472	-4.57814	-3.80608
3416-24-8		GLUCOSAMINE HYDROCHLORIDE Therap cat: Antiarthritic	-0.530342	0.0575419	0.612306	0.613998
1405-97-6		GRAMICIDIN Therap cat: antibacterial	-4.04254	-5.78179	-4.11197	-3.5765
126-07-8	Prestw-226	(+)-Griseofulvin GRISEOFULVIN Griseofulvin	-2.09533	-1.35436	1.61172	0.129854
93-14-1	Prestw-776	GUAIFENESIN Guaifenesin	-0.299334	0.448334	-0.638798	-0.228161
55-65-2	Prestw-317	GUANETHIDINE SULFATE Guanethidine sulfate	2.03933	1.00204	-0.329854	-0.789951
80-13-7		HALAZONE Therap cat: disinfectant	0.531782	0.173381	-0.384407	1.187
777-11-7	Prestw-1269	HALOPROGIN Haloprogin	0.306805	-0.0435162	-2.66218	-0.404894
5321-32-4		HETACILLIN POTASSIUM Therap cat: antibacterial	0.95024	0.143962	0.330946	1.3035
70-30-4	Prestw-1472	HEXACHLOROPHENE n/a	-3.92623	-4.68368	-3.7404	-1.88162
136-77-6		HEXYLRESORCINOL Therap cat: Anthelmintic (Nematodes); topical antiseptic	-0.560794	-0.318194	-0.233153	0.185955
80-49-9		HOMATROPINE METHYLBROMIDE Therap cat: anticholinergic (ophthalmic)	0.325142	0.386416	0.724022	0.912262
83784-20-7		HYDROCORTISONE HEMISUCCINATE Therap cat: Glucocorticoid	-0.203368	-2.42196	1.12767	0.579467
3863-59-0		HYDROCORTISONE SODIUM PHOSPHATE Therap cat: Glucocorticoid	0.27547	-1.81031	1.03159	0.940343
135-09-1	Prestw-13	HYDROFLUMETHIAZIDE Hydroflumethiazide	1.50745	1.52958	1.114	-0.125179
630-56-8		HYDROXYPROGESTERONE CAPROATE Therap cat: Progestogen	0.589088	2.52559	0.792064	1.52549
10246-75-0		HYYDROXYZINE PAMOATE Therap cat: Anxiolytic; antihistaminic	-0.657803	-0.320406	1.02699	0.812082
26807-65-8	Prestw-220	INDAPAMIDE Indapamide	-0.214789	-0.577499	0.0777005	-0.120686
31842-01-0	Prestw-836	INDOPROFEN Indoprofen	-1.46943	0.843024	1.39732	-1.74058
83-73-8		IODOQUINOL Therap cat: Anti-amebic	1.91105	0.310979	0.982855	2.163
66985-17-9		IPRATROPIUM BROMIDE Therap cat: Bronchodilator; antiarrhythmic	0.791415	1.0983	0.884011	1.57672
54-85-3	Prestw-161	ISONIAZID Isoniazid	-1.65841	-0.593049	0.967697	-0.179646
71-81-8	Prestw-770	ISOPROPAMIDE IODIDE Isopropamide iodide	-0.62906	-1.7483	1.02834	3.44883
87-33-2	Prestw-714	ISOSORBIDE DINITRATE n/a	-1.24858	-0.335951	1.12587	0.52882
25389-94-0	Prestw-394	KANAMYCIN A SULFATE Kanamycin A sulfate Kanamycin sulfate	0.786688	1.34634	-0.438738	0.972967
1492-18-8	Prestw-738	Folinic acid calcium salt LEUCOVORIN CALCIUM	-1.24648	0.778393	0.89393	0.0913838
829-74-3	Prestw-739	LEVONORDEFRIN Levonordefrin	-1.6303	0.923802	2.15434	0.986676
58-89-9		LINDANE (gamma-BHC) Use: insecticide	0.373611	2.27073	2.29725	3.50481
138-37-4	Prestw-166	MAFENIDE HYDROCHLORIDE Mafenide hydrochloride	0.120579	0.820549	0.767906	-0.356785
55-86-7		MECHLORETHAMINE Therap cat: antineoplastic; tetratogen alkylating agent: crosslinks DNA	-0.111202	-0.042771	-0.210166	2.58952
31884-77-2	Prestw-457	MECLIZINE HYDROCHLORIDE Meclozine dihydrochloride	-0.682261	0.384957	0.657312	0.113573
71-58-9		MEDROXYPROGESTERONE ACETATE Therap cat: Injectable contraceptive; palliative treatment of breast and endometrial carcinoma	-0.470547	1.60376	1.10423	0.999161
76-90-4	Prestw-653	MEPENZOLATE BROMIDE Mepenzolate bromide	0.254852	0.387526	0.158763	2.48341
6112-76-1	Prestw-1469	MERCAPTOPURINE Mercaptopurine	-0.394898	0.659229	2.4454	1.16183
100-97-0	Prestw-1282	METHENAMINE n/a	-0.0937175	-1.1352	-0.331503	1.47608
7246-14-2		METHICILLIN SODIUM Therap cat: antibacterial	-0.274284	1.76228	0.632994	1.22988
532-03-6	Prestw-184	METHOCARBAMOL Methocarbamol	-1.41585	0.697051	2.17003	0.786345
298-81-7		METHOXSALEN Therap cat: antipsoriatic, pigmentation agent	-0.355604	1.36952	0.538748	1.0686
155-41-9		METHSCOPOLAMINE BROMIDE Therap cat: anticholinergic	-0.606119	1.11197	-0.0184552	1.07771
56-04-2		METHYLTHIOURACIL Therap cat: Antithyroid agent	-0.0445799	0.264836	1.26881	1.26859
443-48-1	Prestw-81	METRONIDAZOLE Metronidazole	-0.385194	0.363995	0.416242	0.472356
22832-87-7	Prestw-67	MICONAZOLE NITRATE Miconazole	-0.48807	0.688095	0.801587	0.774059
53-84-9	Prestw-741	NADIDE Nadide	0.0283881	-0.0998765	0.907678	1.75708
7177-50-6		NAFCILLIN SODIUM Therap cat: Antibacterial	-0.304989	2.11484	0.352554	0.582882
357-08-4	Prestw-111	NALOXONE HYDROCHLORIDE Naloxone hydrochloride	0.0220036	-0.692236	2.98849	1.32689
550-99-2	Prestw-46	NAPHAZOLINE HYDROCHLORIDE Naphazoline hydrochloride	-0.829434	1.22216	1.57125	1.14528
59-67-6	Prestw-881	NIACIN Niacin Nicotinic Acid	1.22537	1.52647	1.12551	0.763079
67-20-9	Prestw-168	NITROFURANTOIN Nitrofurantoin	-3.25586	-0.714866	0.729306	0.10453
59-87-0	Prestw-492	NITROFURAZONE Nitrofural	1.20916	-0.42083	-0.0590121	1.51012
121-81-3		NITROMIDE Therap cat: Antibacterial; coccidiostat (for poultry)	-0.473341	1.57058	0.583342	0.646253
17560-51-9	Prestw-112	METOLAZONE Metolazone	1.90027	3.48121	-1.35725	-0.362298
51-98-9		NORETHINDRONE ACETATE Therap cat: Oral contraceptive (in combination with estrogen)	0.932997	-0.778664	-1.64317	0.811323
70458-96-7	Prestw-221	NORFLOXACIN Norfloxacin	1.88584	0.932221	0.0755701	-0.50976
1476-53-5	Prestw-834	NOVOBIOCIN SODIUM Novobiocin sodium salt	-1.13383	1.40308	2.24617	0.284395
114-90-9		NYSTATIN antifungal; binds to membrane sterols. ex Streptomyces noursei	-0.344291	1.92706	0.619662	0.936169
7240-38-2	Prestw-1475	OXACILLIN SODIUM Oxacillin sodium	-1.04286	-1.31823	-0.125042	-0.0460772
28094-15-7		6-Hydroxydopamine	0.37317	-0.389638	-0.22166	1.45756
131-57-7	Prestw-887	OXYBENZONE Oxybenzone	2.16688	-0.580199	0.722214	0.60991
7081-38-1	Prestw-1049	OXYPHENBUTAZONE Oxyphenbutazone	-0.601905	0.410848	0.39927	1.2174
134-31-6		OXYQUINOLINE Therap cat: Disinfectant	-3.14332	-4.13925	-1.08643	-0.716806
6153-64-6	Prestw-307	OXYTETRACYCLINE Oxytetracycline dihydrate	0.878004	-0.517498	0.889279	0.67045
106-48-9		PARACHLOROPHENOL Therap cat: topical antibacterial	-0.330083	-1.95204	1.29364	0.642079
69-57-8	Prestw-1078	Benzylpenicillin sodium PENICILLIN G POTASSIUM	1.05939	-0.729631	0.767489	0.367217
132-98-9		PENICILLIN V POTASSIUM Therap cat: antibacterial	-1.12678	-1.12841	-0.775185	0.683442
63-98-9		PHENACEMIDE Therap cat: Anticonvulsant	-0.0939022	-2.08226	1.62005	1.65527
136-40-3	Prestw-752	PHENAZOPYRIDINE HYDROCHLORIDE n/a	-0.42129	0.996872	0.853567	-0.419678
83-12-5	Prestw-538	PHENINDIONE Phenindione	1.1609	-0.867479	-0.646525	-0.193102
77-09-8		PHENOLPHTHALEIN Therap cat: Cathartic	-3.32957	-4.13691	-2.39668	-1.84915
59703-84-3	Prestw-755	PIPERACILLIN SODIUM Piperacillin sodium salt	0.862322	-0.531674	0.761914	1.80249
110-85-0		PIPERAZINE Therap cat: anthelmintic (Nematodes)	-0.46041	1.4018	1.45822	1.20408
1405-20-5		POLYMYXIN B SULFATE antibacterial ex Bacillus polymyxa	0.12312	2.50644	1.24766	0.746054
19237-84-4	Prestw-947	PRAZOSIN HYDROCHLORIDE Prazosin Prazosin hydrochloride	-0.685854	-1.48745	2.28814	0.556957
52-21-1		PREDNISOLONE ACETATE Therap cat: Glucocorticoid	1.13921	2.05854	0.572309	1.834
63-45-6	Prestw-476	PRIMAQUINE DIPHOSPHATE Primaquine diphosphate	-2.72838	-1.94641	1.78926	0.785209
57-66-9	Prestw-542	PROBENECID Probenecid	-0.221622	0.835564	-0.16877	-1.43578
1508-76-5	Prestw-844	PROCYCLIDINE HYDROCHLORIDE Procyclidine hydrochloride	-0.289596	0.695704	0.656865	-0.0878838
51-52-5	Prestw-494	PROPYLTHIOURACIL Propylthiouracil	0.807936	0.485935	0.678975	-0.932829
345-78-8		Pseudoephedrine	1.16376	2.94943	-0.452448	3.48735
22204-24-6		PYRANTEL PAMOATE Therap cat: Anthelmintic (Nematodes)	-0.253674	0.842316	0.749308	0.153321
58-14-0	Prestw-37	PYRIMETHAMINE Pyrimethamine	-0.116109	0.100627	2.48227	0.0851191
3546-41-6		PYRVINIUM PAMOATE Therap cat: Anthelmintic (Nematodes)	-3.90744	-5.29292	-3.42558	-1.88558
134-71-4		RACEPHEDRINE HYDROCHLORIDE Therap cat: bronchodilator; decongestant	0.373141	3.18997	1.57776	1.0705
108-46-3		RESORCINOL Therap cat: keratolytic; antiseborheic	-0.113099	3.3918	1.40122	1.52549
121-19-7	Prestw-970	ROXARSONE Roxarsone	-1.31447	-0.226535	1.9797	0.75976
90-01-7		SALICYL ALCOHOL Therap cat: Local anesthetic	-0.124651	1.95481	1.9267	2.17628
65-45-2		SALICYLAMIDE Therap cat: Analgesic	-0.402368	3.59528	0.864243	1.66551
54-21-7		Salicylic acid	1.15282	2.14374	2.32483	0.903535
18883-66-4	Prestw-732	STREPTOZOSIN Streptozotocin	-1.26569	-0.315319	3.43961	0.748101
127-71-9	Prestw-711	SULFABENZAMIDE Sulfabenzamide	-0.608183	-0.5517	-0.338809	2.70316
144-80-9		SULFACETAMIDE Therap cat: Antibacterial	0.421795	3.7277	0.678508	1.52359
68-35-9	Prestw-23	SULFADIAZINE Sulfadiazine	2.15182	0.0419056	1.70708	1.7635
127-79-7	Prestw-694	SULFAMERAZINE Sulfamerazine	-1.45103	-1.01838	2.49346	2.95653
1981-58-4	Prestw-775	SULFAMETHAZINE	0.376594	-0.00121849	1.74366	0.153679
144-82-1	Prestw-742	SULFAMETHIZOLE Sulfamethizole	-0.784304	0.0883651	1.34973	-0.21606
723-46-6	Prestw-177	SULFAMETHOXAZOLE Sulfamethoxazole	-0.00702885	-0.334649	0.233496	-0.327356
144-83-2	Prestw-762	SULFAPYRIDINE Sulfapyridine	-1.13357	-0.283557	1.73326	0.0686766
599-79-1	Prestw-520	SULFASALAZINE Sulfasalazine	0.253653	0.60831	1.22046	1.41962
72-14-0	Prestw-16	SULFATHIAZOLE Sulfathiazole	-2.29191	-0.421183	2.1443	-0.46091
57-96-5	Prestw-290	SULFINPYRAZONE Sulfinpyrazone	0.67166	0.0503757	0.177793	1.46902
127-69-5	Prestw-334	SULFISOXAZOLE Sulfisoxazole	-0.295687	1.73971	0.0303872	-0.446626
64-75-5	Prestw-140	TETRACYCLINE HYDROCHLORIDE Tetracycline hydrochloride	0.453486	0.389391	0.945195	1.00664
148-79-8	Prestw-524	THIABENDAZOLE Tiabendazole	-1.81419	0.223851	5.45631	2.83084
54-64-8	Prestw-1194	THIMEROSAL Thimerosal	-4.12003	-2.44062	-4.4708	-4.02012
154-42-7		THIOGUANINE Therap cat: Antineoplastic purine antimetabolite: antimetabolite: inhibits nucleic acid replication	-0.694438	0.803275	2.10324	2.0169
5591-45-7		THIOTHIXENE Therap cat: Antipsychotic	-1.02694	2.42874	1.20767	0.480045
59-97-2	Prestw-60	TOLAZOLINE HYDROCHLORIDE Tolazoline hydrochloride	-0.959833	3.99994	1.4512	0.339718
64490-92-2,	Prestw-856	TOLMETIN SODIUM Tolmetin sodium salt dihydrate	-0.996569	0.373719	0.448001	-0.740717
2398-96-1	Prestw-70	TOLNAFTATE Tolnaftate	0.267623	4.2743	-0.338468	-0.742196
102-76-1		TRIACETIN Therap cat: topical antifungal	0.918844	1.34005	0.72862	0.550247
76-25-5		TRIAMCINOLONE ACETONIDE Therap cat: antiinflammation	0.123311	1.81945	1.13595	0.778309
67-78-7		TRIAMCINOLONE DIACETATE Therap cat: antiinflammation	1.01767	4.93109	0.349336	2.02221
133-67-5	Prestw-825	TRICHLORMETHIAZIDE Trichlormethiazide	-0.16925	0.603181	0.155062	-0.629571
4330-99-8	Prestw-842	TRIMEPRAZINE TARTRATE Trimeprazine tartrate	-2.07149	-1.38942	1.61006	1.89706
554-92-7	Prestw-80	TRIMETHOBENZAMIDE HYDROCHLORIDE Trimethobenzamide hydrochloride	0.2302	0.27304	0.524	0.588447
3902-71-4	Prestw-709	4,5',8-Trimethylpsoralen TRIOXSALEN Trioxsalen	-0.119781	0.169158	0.372915	0.135753
6138-56-3	Prestw-1199	TRIPELENNAMINE CITRATE TRIPELENNAMINE HYDROCHLORIDE n/a	0.686883	-0.857702	-0.57201	0.327042
73-22-3		TRYPTOPHAN component of casein; antidepressant; nutrient	0.00675121	1.67533	0.053264	1.79909
6411-75-2		TUAMINOHEPTANE SULFATE Therap cat: adrenergic	-0.203271	3.15679	-0.198673	0.85648
1404-88-2		TYROTHRICIN Therap cat: Topical antibacterial	-4.21169	-5.62191	-3.99473	-2.9978
57-13-6		Urea	0.943643	3.88247	1.59385	1.64616
1404-93-9		VANCOMYCIN HYDROCHLORIDE antibacterial ex Strptomyces orientalis	-0.243878	2.24609	0.929525	1.07619
24356-66-9	Prestw-768	VIDARABINE Vidarabine	-1.21668	0.357528	2.59181	1.04344
81-81-2	Prestw-1363	WARFARIN Warfarin	-1.74829	0.0531049	3.00443	0.665339
64092-49-5	Prestw-779	ZOMEPIRAC SODIUM Zomepirac sodium salt	-1.16939	0.20123	0.808446	0.621419
97-44-9		ACETARSOL Therap cat: Antiprotozoal (Trichomonas). Diethylamine salt formerly as antiphilitic	-0.0931216	3.13348	1.0863	2.17856
8018-07-3		ACRIFLAVINIUM HYDROCHLORIDE Therap cat: Anti-infective; intercalating agent: interferes with DNA transcription and replication	-1.83679	-3.85004	-1.87513	-1.54365
83-07-8	Prestw-181	AMINOPHENAZONE Ampyrone	-0.14504	0.20861	0.00735872	-0.325115
521-74-4		BROXYQUINOLINE Therap cat: Antiseptic; disinfectant	2.2979	0.696995	7.13018	2.53113
461-06-3		CARNITINE CHLORIDE antihyperlipoproteinemic; gastric and pancreatic secretion stimulant ex striated muscle, liver; also in Pisum sativum	0.817628	0.066679	5.37665	2.396
97-23-4		DICHLOROPHENE Therap cat: Anthelmintic (Cestotodes)	-3.50738	-3.57477	6.04298	2.382
2295-58-1		FLOPROPIONE Therap cat: Antispasmodic	1.47119	0.256827	4.97219	4.01033
84-16-2	Prestw-699	HEXESTROL n/a	-1.36861	-0.0366231	1.78561	-1.00663
141-94-6	Prestw-551	HEXETIDINE Hexetidine	-0.779104	2.0458	3.4592	-0.0131585
82-02-0	Prestw-91	KHELLIN Khellin	-0.279046	-1.5758	0.689118	0.233368
2485-62-3		MECYSTEINE HYDROCHLORIDE Therap cat: mucolytic	1.30329	0.0790684	5.92976	3.19099
129-16-8		MERBROMIN Therap cat: Antibacterial	-0.985276	-1.37294	3.42694	1.7331
100-33-4	Prestw-553	PENTAMIDINE ISETHIONATE Pentamidine isethionate	-0.930426	-0.0634749	0.249239	1.37543
62-44-2	Prestw-533	PHENACETIN Phenacetin	0.484301	0.372821	1.22533	2.03339
132-93-4	Prestw-723	PHENETHICILLIN POTASSIUM Phenethicillin potassium salt	0.537659	0.917442	1.57499	-0.215612
62-38-4		PHENYLMERCURIC ACETATE Therap cat: fungicide	-4.24414	-4.63175	-4.66457	-3.92637
63-74-1	Prestw-729	SULFANILAMIDE Sulfanilamide	-0.246391	-0.765597	0.812852	0.897789
57-24-9		STRYCHNINE tonic and central stimulant ex Strychnos nux-vomica and other Strychnos spp	-3.53646	-4.83765	-0.760473	-0.81395
302-27-2		ACONITINE gastric anesthetic, antipyretic, and cardiotoxin ex Aconitum spp	-0.647816	1.24479	0.259687	0.809805
1435-55-8		HYDROQUINIDINE antiarrythmic, antimalarial ex Cinchona bark	0.504354	-1.19278	5.90556	2.56279
484-20-8		BERGAPTENE antipsoriatic, widespread in Umbelliferae Ber 67: 59 (1934)	0.0412364	-0.428523	4.71292	3.99755
34381-68-5	Prestw-69	ACEBUTOLOL HYDROCHLORIDE Acebutolol hydrochloride	0.452764	0.766515	0.617621	0.562426
53164-05-9	Prestw-296	ACEMETACIN Acemetacin	1.5347	-0.150388	0.898411	1.74437
23602-78-0	Prestw-367	BENFLUOREX HYDROCHLORIDE Benfluorex hydrochloride	-0.0660393	0.0812579	0.871714	1.46558
5579-84-0	Prestw-543	BETAHISTINE HYDROCHLORIDE Betahistine mesylate	0.986348	0.0569402	0.547089	0.836495
3922-90-5		OLEANDOMYCIN PHOSPHATE antibacterial ex Streptomyces antibioticus	-0.0165886	1.03603	2.28875	2.9548
11018-89-6		OUABAIN cardiotonic ex Acokanthera and Strophanthus spp	-4.01359	-5.52239	-3.4527	-2.8612
90-69-7		LOBELINE SULFATE antiasthmatic, respiratory stimulant ex Lobelia spp	1.35623	-1.56652	4.42167	3.94154
525-79-1	Prestw-659	6-Furfurylaminopurine KINETIN Kinetin	0.130562	1.25005	2.35316	0.756317
70356-03-5	Prestw-485	CEFACLOR Cefaclor hydrate	-0.0183302	-0.605937	1.17642	1.20351
606-17-7		IODIPAMIDE Therap cat: radioopaque agent	-0.541879	-1.29481	-1.93694	-0.928171
51-48-9	Prestw-403	THYROXINE Thyroxine (L)	0.144811	-0.986849	0.922278	2.00092
90-45-9		AMINACRINE Therap cat: local antiseptic	-0.0691485	-2.83225	0.465649	-1.47119
633-65-8		Berberine	-4.84103	-3.87375	4.29895	3.24638
61-24-5		CEPHALOSPORIN C SODIUM antibiotic ex Cephalosprium acremonium	1.0167	0.213039	10.5275	5.94546
485-71-2		CINCHONIDINE antimalarial ex Cinchona spp	0.0243932	1.45073	-0.205569	2.03436
118-10-5		CINCHONINE antimalarial ex Cinchona spp	-0.0761905	5.64903	0.364507	1.66399
94-62-2		PIPERINE analeptic, antibacterial ex black pepper (Piper nigrum L.) Tet Lett 1979: 1043	0.107278	2.54656	0.162682	1.25568
42835-25-6	Prestw-204	FLUMEQUINE Flumequine	-1.10271	-0.0643047	1.79989	-1.18396
3820-67-5	Prestw-293	GLAFENINE Glafenine hydrochloride	1.7999	-0.166537	0.880511	-0.39952
91-53-2	Prestw-765	ETHOXYQUIN Ethoxyquin	-1.81401	0.0994815	3.03792	-1.23325
1679-76-1	Prestw-789	DROFENINE HYDROCHLORIDE Drofenine hydrochloride	-1.226	0.0442898	2.89938	-0.644211
985-13-7	Prestw-830	ETHAVERINE HYDROCHLORIDE Ethaverine hydrochloride	-1.32901	-0.715048	1.47064	-1.32408
548-73-2	Prestw-360	DROPERIDOL Droperidol	-2.12697	-0.974861	3.25894	1.56589
17692-31-8	Prestw-245	DROPROPIZINE Dropropizine (R,S)	0.0958161	1.13425	2.63688	1.4012
36330-85-5	Prestw-218	FENBUFEN Fenbufen	-0.827138	-0.00397226	1.99924	-1.32259
31879-05-7	Prestw-754	FENOPROFEN Fenoprofen calcium salt dihydrate	-0.27704	1.02029	1.59526	-0.390996
530-78-9	Prestw-203	FLUFENAMIC ACID Flufenamic acid	1.40036	1.7593	1.42605	-1.87802
43210-67-9	Prestw-210	FENBENDAZOLE Fenbendazole	-4.01532	-2.80625	-1.65474	-2.61496
113042-18-7	Prestw-270	FENDILINE HYDROCHLORIDE Fendiline hydrochloride	-1.12138	-0.366798	2.27803	0.399362
61-68-7	Prestw-54	MEFENAMIC ACID Mefenamic acid	-0.700144	0.138703	2.28581	0.205347
3963-95-9	Prestw-964	METHACYCLINE HYDROCHLORIDE Methacycline hydrochloride	0.944585	0.400029	0.981822	1.11225
1227-61-8	Prestw-215	MEFEXAMIDE Mefexamide hydrochloride	-1.12113	0.530494	1.16678	0.321593
23288-49-5	Prestw-384	PROBUCOL Probucol	-0.48112	0.585861	1.35213	0.672942
31431-39-7	Prestw-217	MEBENDAZOLE Mebendazole	-4.61744	-2.76915	-0.78421	-2.62213
23277-43-2	Prestw-118	NALBUPHINE HYDROCHLORIDE Nalbuphine Nalbuphine hydrochloride	-1.02106	-1.00418	1.44506	1.33276
524-81-2		MEBHYDROLIN NAPHTHALENESULFONATE Therap cat: H1-antihistamine	0.462339	0.352096	7.88984	4.21669
2753-45-9	Prestw-310	MEBEVERINE HYDROCHLORIDE Mebeverine hydrochloride	-0.379322	-0.681792	2.58172	3.57529
73816-42-9	Prestw-456	MECLOCYCLINE SULFOSALICYLATE Meclocycline sulfosalicylate	0.516784	-0.149544	1.03589	2.05514
25953-17-7	Prestw-66	MINAPRINE HYDROCHLORIDE Minaprine dihydrochloride	1.04767	-0.232677	0.881483	0.614734
6109-70-2	Prestw-1511	ACECLIDINE HYDROCHLORIDE Aceclidine Hydrochloride	0.107135	-0.285949	0.38326	0.239373
23327-57-3	Prestw-229	NEFOPAM Nefopam hydrochloride	-0.22155	0.703928	2.40286	-0.258487
27848-84-6	Prestw-147	NICERGOLINE Nicergoline	-0.951051	-0.155361	1.75891	0.392426
637-58-1	Prestw-716	PRAMOXINE HYDROCHLORIDE Pramoxine hydrochloride	-1.85317	0.54029	2.81707	-0.285078
59-47-2	Prestw-178	MEPHENESIN Mephenesin	-0.312887	0.530614	1.46659	-0.786878
80-32-0	Prestw-715	SULFACHLORPYRIDAZINE Sulfachloropyridazine	0.994054	-0.722317	-0.596144	0.976219
122-11-2	Prestw-728	SULFADIMETHOXINE Sulfadimethoxine	-0.94495	0.345883	2.28089	1.10873
59-40-5	Prestw-731	SULFAQUINOXALINE SODIUM Sulfaquinoxaline sodium salt	-0.373187	-0.643786	0.978005	2.45831
57-67-0	Prestw-10	SULFAGUANIDINE Sulfaguanidine	1.858	-1.20582	0.580132	0.991029
1220-83-3	Prestw-823	SULFAMONOMETHOXINE Sulfamonomethoxine	0.367117	1.67234	0.993691	-0.101478
61318-91-0	Prestw-810	SULCONAZOLE NITRATE Sulconazole nitrate	-2.86975	-0.00502385	2.10693	0.956798
15676-16-1		SULPIRIDE Therap cat: dopamine receptor antagonist, antipsychotic	0.314341	4.57266	0.637132	1.22912
7681-76-7	Prestw-1115	RONIDAZOLE n/a	-1.39123	1.27403	2.40544	-0.0778312
651-06-9	Prestw-769	SULFAMETER Sulfameter	1.45135	-0.440333	0.995101	1.47608
80-35-3	Prestw-724	SULFAMETHOXYPYRIDAZINE Sulfamethoxypyridazine	-1.37412	-0.849089	3.05219	3.05318
27470-51-5	Prestw-658	SUXIBUZONE Suxibuzone	0.547232	0.574075	1.43521	2.31968
73384-60-8	Prestw-641	SULMAZOLE Sulmazole	0.35312	-0.747803	0.901509	2.50074
40828-46-4	Prestw-816	SUPROFEN Suprofen	0.685248	0.217393	0.424382	0.394944
118-57-0		ACETAMINOSALOL Therap cat: analgesic, antipyretic	1.98853	0.307919	7.43871	4.92219
81-07-2		SACCHARIN Therap cat: sweetener		1.91571	1.53914	0.851547
103-84-4		ACETANILIDE Therap cat: analgesic, antipyretic	-0.436157	0.221054	0.246814	2.50528
14679-73-3	Prestw-71	TODRALAZINE HYDROCHLORIDE Todralazine hydrochloride	-0.282167	1.3446	2.89015	-0.813051
134-36-1		ERYTHROMYCIN PROPIONATE LAURYL SULFATE Therap cat: antibiotic	-0.409879	-2.29824	-0.384867	0.30473
50-50-0		ESTRADIOL BENZOATE Therap cat: estrogen	0.0501105	0.301826	1.20491	0.670919
4245-41-4		ESTRADIOL ACETATE Therap cat: estrogen	-0.769451	0.919069	-0.862995	1.4606
68797-31-9	Prestw-304	ECONAZOLE NITRATE Econazole nitrate	-0.661113	-1.12746	0.130408	1.14062
70312-00-4		TOLPERISONE HYDROCHLORIDE Therap cat: skeletal muscle relaxant	1.91955	0.196992	5.53394	5.40796
13710-19-5	Prestw-205	TOLFENAMIC ACID Tolfenamic acid	-1.20209	0.141516	3.0774	0.563605
357-70-0	Prestw-588	GALANTHAMINE HYDROBROMIDE Galanthamine Galanthamine hydrobromide Galanthamine·HBr	-0.298887	0.512209	1.81176	0.516657
68-26-8		Vitamin A	-0.501021	2.4395	1.69085	2.07951
76095-16-4	Prestw-314	ENALAPRIL MALEATE Enalapril n/a	4.94451	0.0456566	1.32513	-1.11153
83915-83-7	Prestw-301	LISINOPRIL Lisinopril	0.1302	-1.69631	1.01422	0.599718
1188-21-2	Prestw-896	ACETYL-L-LEUCINE N-Acetyl-L-leucine	-0.675872	-0.203447	-0.637895	0.625373
2438-72-4	Prestw-243	BUFEXAMAC Bufexamac	-0.364246	0.10318	0.760629	0.297021
6064-83-1	Prestw-815	FOSFOSAL Fosfosal	-0.486885	0.0864135	1.08922	0.42766
19767-45-4	Prestw-1487	MESNA n/a	1.65107	1.56304	2.29544	0.561359
63585-09-1		FOSCARNET Therap cat: antiviral	0.824312	3.57852	0.159004	2.42635
85-73-4	Prestw-869	PHTHALYLSULFATHIAZOLE Phthalylsulfathiazole	-0.293022	-0.0801827	0.65334	1.05988
51940-44-4	Prestw-897	PIPEMIDIC ACID Pipemidic acid	0.446842	-0.0936399	0.247911	0.506361
116-43-8	Prestw-702	SUCCINYLSULFATHIAZOLE Succinylsulfathiazole	0.809741	0.596105	0.263812	-0.254603
1197-18-8	Prestw-171	TRANEXAMIC ACID Tranexamic acid	0.805007	0.481791	0.91984	0.717775
6489-97-0		METAMPICILLIN SODIUM Therap cat: antimicrobial	1.07925	0.881146	1.57575	2.45444
42540-40-9		CEFAMANDOLE NAFATE Therap cat: antimicrobial	0.261758	3.40635	-0.528305	2.47113
19562-30-2	Prestw-805	PIROMIDIC ACID Piromidic acid	-1.12697	0.484261	2.70973	-0.0774266
41859-67-0	Prestw-378	BEZAFIBRATE Bezafibrate	-1.19493	1.91348	2.49263	0.992386
50-59-9		CEPHALORIDINE Therap cat: antimicrobial	0.819643	0.671151	8.28566	2.2219
51411-04-2		ALRESTATIN Therap cat: aldose reductase inhibitor	1.97008	3.31138	0.93964	0.296002
30516-87-1	Prestw-333	ZIDOVUDINE [AZT] Zidovudine, AZT	-0.124475	-0.437023	0.773685	0.956932
66-81-9	Prestw-790	CYCLOHEXIMIDE Cycloheximide	-2.04112	-1.00339	2.07326	2.28413
129-77-1	Prestw-1055	PIPERIDOLATE HYDROCHLORIDE Piperidolate hydrochloride	-0.454625	0.935257	1.35943	0.314837
117-37-3		ANISINDIONE Therap cat: anticoagulant	1.87244	0.122757	7.10512	4.96054
4880-88-0	Prestw-607	(-)-Eburnamonine EBURNAMONINE n/a	-1.29614	-1.18488	0.518673	0.161179
476-66-4		Ellagic acid	1.21836	0.329049	8.7221	3.45396
70-18-8		Glutathione	1.16982	0.380524	7.60983	2.0265
138-52-3		Salicin	-0.41347	2.3938	1.84073	0.316873
120-51-4		BENZYL BENZOATE Therap cat: scabicide	0.24255	0.590318	1.14606	0.506229
555-77-1		TRICHLORMETHINE Therap cat: antineoplastic, cytotoxic	1.38117	-0.0165829	1.75811	2.508
3011-89-0		AKLOMIDE Therap cat: antiprotosoal	0.696388	2.93895	0.132339	1.59607
96-50-4		AMINOTHIAZOLE Therap cat: antithyroid agent	1.35727	-0.0593243	1.78058	4.18564
148-01-6		DINITOLMIDE Therap cat: antiprotozoal	0.589981	0.426662	3.82708	-1.65566
924-49-2		AMINOHYDROXYBUTYRIC ACID Therap cat: antiepileptic	1.45168	1.53152	4.77428	3.77171
4940-39-0		CHROMOCARB Therap cat: vascular protectant	3.2282	-0.565759	9.27521	5.44083
57-08-9		ACEXAMIC ACID Therap cat: wound healing	1.09418	3.37849	6.03606	3.64266
127-47-9		RETINYL ACETATE Therap cat: vitamin precursor	0.206212	-0.57715	3.77436	3.62014
125-51-9	Prestw-760	PIPENZOLATE BROMIDE Pipenzolate bromide	-1.5718	0.523626	2.09494	0.347737
97-59-6	Prestw-2	ALLANTOIN Allantoin	0.160078	1.02605	0.882712	0.426186
61-78-9	Prestw-895	AMINOHIPPURIC ACID Aminohippuric acid	0.592497	-0.92705	1.37005	1.01947
51773-92-3	Prestw-126	MEFLOQUINE Mefloquine hydrochloride	-1.5923	-0.604327	2.49252	0.12435
50-42-0	Prestw-75	ADIPHENINE HYDROCHLORIDE Adiphenine hydrochloride	-0.321787	-0.226002	1.94451	0.470621
22573-93-9	Prestw-777	ALEXIDINE HYDROCHLORIDE Alexidine dihydrochloride	-3.42612	-2.45937	-4.51557	-4.0727
511-45-5	Prestw-799	PRIDINOL METHANESULFONATE Pridinol methanesulfonate salt	-1.33905	-0.308804	3.0781	2.71467
23828-92-4	Prestw-366	AMBROXOL HYDROCHLORIDE Ambroxol Ambroxol hydrochloride	-0.00316516	0.187553	1.83563	-0.572764
60719-84-8	Prestw-800	AMRINONE Amrinone	-1.62832	0.00344464	4.22642	2.12264
77-04-3	Prestw-803	PYRITHYLDIONE Pyrithyldione	0.819578	-0.0159597	0.910498	2.16133
90-80-2		GLUCONOLACTONE Therap cat: chelating agent	0.714327	3.24268	-0.00834097	1.96264
73-48-3	Prestw-784	BENDROFUMETHIAZIDE Bendroflumethiazide	-0.81185	-0.587544	2.93727	2.15221
611-75-6	Prestw-1246	BROMHEXINE HYDROCHLORIDE n/a	-0.37394	-0.171099	0.175325	-0.395391
4093-35-0	Prestw-704	BROMOPRIDE Bromopride	-1.51098	1.18573	2.44763	0.276926
58-27-5		Menadione	1.24216	2.42357	-0.0313279	1.64161
2216-51-5		Menthol	-0.469523	2.06186	-0.0166163	0.719491
63-56-9		THONZYLAMINE HYDROCHLORIDE Therap cat: antihistamine	-0.454712	1.84137	0.308419	0.563908
15318-45-3	Prestw-25	THIAMPHENICOL Thiamphenicol	0.167318	-0.995947	-1.66269	0.713344
59804-37-4	Prestw-527	TENOXICAM Tenoxicam	1.87152	1.79638	-0.953005	-0.865484
773-76-2	Prestw-1474	CHLOROXINE Chloroxine	-2.29325	-1.09105	-0.173145	-0.708836
113-59-7	Prestw-348	CHLORPROTHIXENE HYDROCHLORIDE Chlorprothixene hydrochloride	-0.281901	-1.13505	-1.01142	0.831862
37693-01-9		CLOFOCTOL Therap cat: antibacterial	1.75936	-1.15258	6.84326	4.9088
15176-29-1		EDOXUDINE Therap cat: antiviral	-0.435994	1.29526	0.240378	0.962353
84294-96-2	Prestw-1401	ENOXACIN n/a	-0.488968	-2.17808	2.95263	1.61952
543-15-7	Prestw-15	HEPTAMINOL HYDROCHLORIDE Heptaminol hydrochloride	-0.0343617	-0.682865	1.23221	0.728556
34161-23-4	Prestw-298	FIPEXIDE HYDROCHLORIDE Fipexide hydrochloride	1.66871	-0.380903	1.09897	0.563551
3248-91-7		PARAROSANILINE PAMOATE Therap cat: anthelmintic, antischistosomal	-4.448	-6.23026	-4.44436	-1.79792
6724-53-4	Prestw-286	PERHEXILLINE MALEATE Perhexiline maleate	-2.97558	-1.30049	-1.03798	-1.99254
2139-47-1	Prestw-225	NIFENAZONE Nifenazone	-0.199481	0.898997	1.79795	0.030881
57-57-8		BETA-PROPIOLACTONE Therap cat: antiseptic	0.277148	1.59693	7.01956	6.62601
3105-97-3	Prestw-355	HYCANTHONE Hycanthone	-2.13599	-0.434193	3.37047	-0.222677
34552-84-6	Prestw-44	ISOXICAM Isoxicam	-0.85351	-1.7338	1.33259	0.327842
1212-72-2	Prestw-726	MEPHENTERMINE SULFATE Mephentermine hemisulfate	-1.44616	0.50293	2.82271	1.10141
554-57-4	Prestw-802	METHAZOLAMIDE Methazolamide	-1.12602	0.302056	2.5696	-0.408624
1320-44-1	Prestw-705	METHYLBENZTHONIUM CHLORIDE Methyl benzethonium chloride	-3.1955	-2.87555	-4.47714	-4.25989
42200-33-9	Prestw-818	NADOLOL Nadolol	0.514874	0.993825	-0.28699	-0.0429175
13609-67-1		HYDROCORTISONE BUTYRATE Therap cat: glucocorticoid, antiinflammatory	-0.19719	1.16792	1.94141	0.781345
80214-83-1	Prestw-854	ROXITHROMYCIN Roxithromycin	-0.138919	-0.42399	1.7063	2.10142
5907-38-0	Prestw-713	DIPYRONE Dipyrone	-1.82544	0.167937	2.11134	1.66954
51-79-6		URETHANE Therap cat: antineoplastic, cytotoxic	-0.423118	2.35238	0.952053	-0.024651
51-79-6		URETHANE Therap cat: antineoplastic, cytotoxic	2.09769	-0.705026	6.27545	4.26295
137-26-8		THIRAM Therap cat: antifungal	-0.830324	1.1087	0.581963	-0.244365
52-24-4		THIOTEPA Therap cat: antineoplastic, alkylating agent	0.47732	3.84415	-0.844605	-0.795736
123334-16-7	Prestw-835	TETROQUINONE Tetrahydroxy-1,4-quinone monohydrate	-1.35	0.382408	2.96107	2.63654
126-27-2	Prestw-58	OXETHAZINE Oxethazaine	-1.76613	-1.28392	-1.46726	0.619137
20559-55-1	Prestw-1460	OXYBENDAZOLE Oxibendazol	-3.07492	-4.22903	-2.46821	-1.54229
2066-89-9		PASINIAZIDE Therap cat: tuberculostatic	0.606788	1.35047	4.89873	4.96359
673-06-3		D-PHENYLALANINE Therap cat: antidepressant	0.44898	0.5686	7.24512	2.83976
53370-90-4		EXALAMIDE Therap cat: antifungal	0.343761	0.997986	9.041	3.6177
22668-01-5	Prestw-649	ETANIDAZOLE Etanidazole	-0.981101	0.0551681	2.27737	2.29174
3200-06-4	Prestw-377	NAFRONYL OXALATE Nafronyl oxalate	1.51867	0.368588	2.03302	3.07991
13909-09-6		SEMUSTINE Therap cat: antineoplastic	0.238562	1.18647	0.294167	-0.725534
5133-19-7		ALOIN cathartic, laxative ex aloe J Chem Soc 1932:2573	0.863008	0.47893	6.34719	3.53735
102-29-4		RESORCINOL MONOACETATE Therap cat: antiseborrheic, antipruritic	0.481684	0.501081	0.823326	-1.17027
55721-31-8		SALINOMYCIN, SODIUM antibiotic ex Streptomyces albus J Antibiotics 27: 814 (1954)	-6.27928	-5.47396	-5.02958	-1.82427
79-81-2		RETINYL PALMITATE Therap cat: pro-vitamin, antixerophthalamic	0.00897187	0.716013	0.357151	-0.866317
22373-78-0		MONENSIN SODIUM (monensin A is shown) antibiotic ex Streptomyces cinnamonensis JACS 89: 5737 (1967)	-3.75634	-5.30835	-0.522788	0.74909
52315-07-8		CYPROMETHIN Therap cat: insecticide	2.89117	-0.978899	6.84326	3.23725
8001-54-5		BENZALKONIUM CHLORIDE (alkyl length: C8-18) Therap cat: topical anti-infective	-4.18752	-5.15967	-4.64894	-3.96584
51-02-5	Prestw-974	PRONETHALOL HYDROCHLORIDE Pronethalol hydrochloride	-0.462737	-1.086	1.32535	0.0819798
89-25-8		3-METHYL-1-PHENYL-2-PYRAZOLIN-5-ONE (MCI-186) Therap cat: antioxidant, lipoxygenase inhibitor	3.31743	0.914936	3.99042	-1.95393
50-12-4	Prestw-1108	MEPHENTOIN n/a	-0.691915	0.255512	3.16423	2.33751
26159-36-4		NAPROXOL Therap cat: antinflammatory, analgesic, antipyretic	0.117984	-0.0981849	0.478062	1.32551
66575-29-9		COLEOFORSIN anenylate cyclase activator, antiglaucoma ex Coleus forskohlii	0.959671	-0.0198284	-0.371534	-0.858348
1239-45-8		HOMIDIUM BROMIDE Therap cat: antiprotozoal; intercalcate with DNA J Mol Biol 13: 269 (1965); 27: 87 (1967)	-5.99931	-3.99216	-7.11066	-3.12329
18010-40-7	Prestw-305	BUPIVACAINE HYDROCHLORIDE Bupivacaine hydrochloride	-0.515327	-1.189	1.5577	1.05367
18342-39-7	Prestw-722	Isopyrin hydrochloride RAMIPHENAZONE	-0.367298	1.07985	0.713972	-0.697543
54965-21-8	Prestw-247	ALBENDAZOLE Albendazole	-4.80922	-3.6792	-1.63988	-0.843927
149-16-6	Prestw-831	BUTACAINE Butacaine	1.26749	0.813967	0.323563	1.68955
21898-19-1	Prestw-345	CLENBUTEROL HYDROCHLORIDE Clenbuterol hydrochloride	-1.59563	0.133208	1.04166	-0.317993
14984-68-0	Prestw-793	CLOPERASTINE HYDROCHLORIDE Cloperastine hydrochloride	-1.76814	-1.49791	2.6038	2.03554
2098-66-0		CYPROTERONE Therap cat: antiandrogen	5.60406	0.0198508	1.71922	-0.349948
96-83-3	Prestw-1052	IOPANIC ACID Iopanoic acid	3.11489	0.559237	-0.900782	-0.494195
35604-67-2	Prestw-1361	VILOXAZINE HYDROCHLORIDE n/a	-2.27925	0.591006	0.798223	-2.66635
26155-31-7	Prestw-61	MORANTEL CITRATE Morantel tartrate	-0.575968	0.630077	2.38967	0.407505
125-52-0		OXYPHENCYCLIMINE HYDROCHLORIDE Therap cat: anticholinergic	0.00282888	-0.952915	2.53493	-0.604482
2622-26-6		PERICIAZINE Therap cat: antipsychotic	1.41932	-0.419004	5.45962	-0.62996
42924-53-8	Prestw-909	NABUMETONE Nabumetone	-1.43689	-0.255612	0.926814	1.33
1077-24-7		THIOCTIC ACID Therap cat: hepatoprotectant	2.19415	0.686367	4.64292	3.09907
169590-42-5	Prestw-1371	CELECOXIB n/a	0.190614	-0.899332	-1.6926	0.401634
141-90-2		2-THIOURACIL Therap cat: thyroid depressant	2.71619	-0.456103	3.36558	0.704968
86386-73-4	Prestw-1417	FLUCONAZOLE n/a	3.05481	-0.117345	-3.62547	-0.135454
75330-75-5	Prestw-516	LOVASTATIN Lovastatin	-3.86894	-2.05394	1.50946	0.0349451
53123-88-9		RAPAMYCIN immune suppressant, antineoplastic ex Streptomyces hygroscopicus (1 mM concentration)	1.28748	-1.30344	2.48233	1.27778
1405-87-4		BACITRACIN antibacterial ex Bacillus licheniformis and B subtilis	-0.211128	1.46566	0.669773	4.39277
134-62-3		DEET (N,N-diethyltoluamide) Therap cat: insect repellant	-1.57773	-0.536575	7.77058	4.25808
94-25-7	Prestw-761	BUTAMBEN Butamben	0.245409	0.128165	2.23806	0.160103
68844-77-9	Prestw-136	ASTEMIZOLE Astemizole	-1.98055	-1.00561	-0.332527	-0.91006
2375-03-3		METHYLPREDNISOLONE SODIUM SUCCINATE Therap cat: antiinflammatory, glucocorticoid	0.942161	3.59993	2.85537	2.56296
4884-68-8		HYDRASTININE HYDROCHLORIDE cardiotonic, uterine hemostatic; derivative of hydrastine (01501009)	0.0219392	1.25721	7.80255	4.87106
4884-68-8		HYDRASTININE HYDROCHLORIDE cardiotonic, uterine hemostatic; derivative of hydrastine (01501009)	0.428203	0.48098	-0.0598317	2.24648
4991-65-5		THIOXOLONE Therap cat: antiseborrhoic	2.32477	1.15221	3.56781	6.2206
63968-64-9	Prestw-498	ARTEMISININ Artemesinin Artemisinin artemisinin	2.15617	0.302621	2.08259	-0.410103
64006-44-6	Prestw-851	PAROXETINE HYDROCHLORIDE Paroxetine Paroxetine Hydrochloride Paroxetine hydrochloride hemihydrate (MW = 374.83)	-0.852231	-0.133231	0.85392	-0.653772
111-48-8		THIODIGLYCOL antineoplastic, alkylating agent	0.230993	0.686854	2.84963	5.62892
55905-53-8	Prestw-380	CLEBOPRIDE MALEATE Clebopride maleate	0.589762	-0.695929	3.1306	1.1775
32986-56-4	Prestw-544	TOBRAMYCIN Tobramycin	2.5216	0.243623	2.08923	0.681316
139755-83-2	Prestw-1342	SILDENAFIL n/a	-1.34167	-1.27231	0.734392	2.11351
3198-07-0		ETHYLNOREPINEPHRINE HYDROCHLORIDE Therap cat: bronchodilator	-1.46915	-1.36895	6.16829	3.11977
26002-80-2		PHENOTHRIN Therap cat: ectoparasiticide	1.35667	0.320318	4.35426	6.05137
143-57-7		PROTOVERATRINE A Therap cat: antihypertensive Arch Pharm. 228:462(1890)	-2.15394	-0.988526	5.82778	2.10016
471-53-4		ENOXOLONE Therap cat: antitussive, antiinflammatory, antibacterial	1.48681	-0.829396	7.14314	6.06355
13187-06-9	Prestw-294	PIMETHIXENE MALEATE Pimethixene maleate	-2.09836	-1.2815	0.295487	0.0132094
66309-69-1	Prestw-832	CEFOXITIN SODIUM Cefoxitin sodium salt	-0.113535	0.363008	2.52413	1.06257
362-74-3		BUCLADESINE Therap cat: vasodilator	1.28784	-0.31905	5.49159	3.81006
82586-55-8	Prestw-927	QUINAPRIL HYDROCHLORIDE Quinapril HCl	-0.884608	-0.67636	0.273801	0.281521
3092-17-9	Prestw-191	MIDODRINE HYDROCHLORIDE Midodrine hydrochloride	-0.922785	-0.258393	3.87602	1.47294
519-37-9	Prestw-172	7-HYDROXYETHYLTHEOPHYLLINE Etofylline	0.172223	-0.466658	0.153299	2.95593
6673-35-4	Prestw-332	PRACTOLOL Practolol	-1.04344	0.924759	1.32513	0.0917787
134523-03-8		ATORVASTATIN Therap cat: antilipidemic	-3.06544	-1.54399	2.99569	4.07303
24280-93-1		MYCOPHENOLIC ACID antineoplastic ex Penicillium brevicompactum and other Penicillium spp	-0.800212	0.650728	-0.497043	0.0941234
566-48-3		FORMESTANE Therap cat: antineoplastic, aromatase inhibitor Steroids 65: 171 (2000)	0.221527	0.232989	5.54518	2.26938
81-27-6		SENNOSIDE A cathartic ex Cassia & Rheum spp Helv Chim Acta 33: 313 (1950)	1.41355	-0.934425	1.5239	3.63049
67-97-0		CHOLECALCIFEROL constituent of fish oils J Biol Chem 247: 2328 (1972)	-0.131912	2.10053	1.25318	1.98275
149-91-7		Gallic acid	0.244616	-0.168548	6.6367	3.53309
497-76-7	Prestw-1026	ARBUTIN Arbutin	0.0530695	-1.60511	0.59555	-0.499718
1556278		SPARTEINE SULFATE oxytocic ex Lupinus spp and other Leguminosae J Chem Soc 1949: 663	-1.28864	1.13629	0.891367	4.13776
73-24-5		Adenine	0.373658	2.03076	0.642189	2.30872
477-90-7		BERGENIN ex Bergenia spp. J Chem Soc 1958: 2231	0.99571	0.642457	6.12421	3.73519
4845-99-2		BRUCINE occurs in Strychnos nux-vomica Ref: Robinson, Progress in Organic Chemistry, 1952, 1, 1.	-0.408961	3.36382	0.0601601	1.48337
2984-97-0	Prestw-532	Isoquinoline, 6,7-dimethoxy-1-methyl-1,2,3,4-tetrahydro, hydrochloride SALSOLIDINE Salsolodine	-0.141075	0.111048	1.23285	1.2085
485-35-8		CYTISINE antiinflammatory, respiratory stimulant Martindale 28th Ed, 1700 (1982) ex Thermopsis lanceolata. J Chem Soc 1932: 2778	0.621471	0.799656	4.52625	3.9318
6805-41-0		beta-ESCIN Occurrence: principal saponin ex Aesculus hippocastanum Arzneimittel-Forsch 13: 385 (1963)	-1.76594	-2.20616	2.32591	2.24138
6989-98-6		TUBOCURARINE CHLORIDE Occurrence: Chondodendron spp King, Nature 158:515(1946) Everett et al, Chem Commun 1970:1020	-0.114111	3.0785	1.2256	1.72129
333-41-5		DIAZINON Use: insecticide, cholinesterase inhibitor	3.81346	0.158838	7.73947	4.37069
62-73-7		DICHLORVOS Use: insecticide, cholinesterase inhibitor	0.532499	2.14077	0.778271	1.89889
1563-66-2		CARBOFURAN Use: insecticide, nematocide, cholinesterase inhibitor	0.780439	3.08843	2.14232	1.36383
2921-88-2		CHLORPYRIFOS (DURSBAN) Use: insecticide	0.731233	0.132981	3.99906	2.83854
3383-96-8		TEMEPHOS Use: insecticide	-0.548501	2.57062	0.44726	2.48972
55-38-9		FENTHION Use: insecticide, ectoparasiticide	0.728369	0.658311	3.59979	2.90793
114-26-1		PROPOXUR Use: insecticide	0.102934	-0.587875	4.21944	6.3813
84-74-2		DIBUTYL PHTHALATE plasticiser suspect endocrine disruptor	1.64803	-1.28211	5.30492	2.77158
303-25-3	Prestw-510	CYCLIZINE Cyclizine hydrochloride	-0.883691	0.110957	1.10141	0.127055
25775-90-0		E-CAPSAICIN topical analgesic, depletes Substance P, neurotoxic ex Capsicum spp	0.674231	1.81454	1.77085	2.06775
5588-16-9	Prestw-721	ALTHIAZIDE n/a	-0.30538	-0.0897186	0.45558	2.70675
4696-76-8		BECANAMYCIN SULFATE Therap cat: antibiotic	0.0729517	2.14035	1.03664	1.56116
58-22-0		TESTOSTERONE mamallian male hormone; androgen, antineoplastic	0.0234926	0.942788	0.382896	0.987018
8068-28-8		COLISTIMETHATE SODIUM Therap cat: Antibacterial [Brit.J.Pharmacol.Chemother. 23:552 (1964)]	0.109284	1.72822	0.906538	1.36535
21187-98-4	Prestw-558	GLICLAZIDE Gliclazide	-1.08507	1.44907	0.361209	-0.855863
621-42-1		METACETAMOL Therap cat: analgesic	-1.60422	-1.33144	5.67568	6.06659
19387-91-8	Prestw-766	TINIDAZOLE Tinidazole	-0.868504	0.629981	3.37492	0.347288
83-40-9		3-Cresotinic acid	-0.136849	-1.87045	6.1173	6.23277
487-79-6		KAINIC ACID Occurrence: Digenia simplex	0.0300582	-0.456573	6.87783	3.70292
29767-20-2		TENIPOSIDE Therap cat: antineoplastic	-4.10713	-5.22114	-2.08452	-1.62108
62013-04-1	Prestw-557	DIRITHROMYCIN Dirithromycin	0.0946558	0.0185086	0.540671	-0.715116
101827-46-7	Prestw-1252	BUTENAFINE HYDROCHLORIDE Butenafine Hydrochloride	1.03007	0.458326	1.01157	0.276202
337-47-3		THIAMYLAL SODIUM Therap cat: anesthetic	1.6159	-1.83441	6.93832	3.37908
76-74-4	Prestw-1491	PENTOBARBITAL Pentobarbital	1.04909	1.26042	0.457215	1.57535
99300-78-4	Prestw-1170	VENLAFAXINE HCl VENLAFAXINE HYDROCHLORIDE Venlafaxine Venlafaxine hydrochloride	-0.555527	-0.770976	0.182382	1.40945
622-78-6		BENZYL ISOTHIOCYANATE antineoplastic, antibacterial, antifungal ex Tropaeolum majus, Lepidium sativum and other Cruciferae J Agr Food Chem 12: 127 ((1964)	0.0714908	-0.157108	9.2199	5.91015
7527-91-5		ACRISORCIN Therap cat: antifungal	-0.419106	0.269486	0.0560224	-0.592719
113665-84-2		CLOPIDOGREL SULFATE Therap cat: platelet aggregation inhibitor	-0.27724	1.58898	0.611386	0.62007
140-67-0		ANETHOLE ex anise, fennel and other plant oils	-0.186645	-0.262197	-0.473136	0.0546584
747-36-4	Prestw-1284	HYDROXYCHLOROQUINE Hydroxychloroquine Hydroxychloroquine sulfate	2.203	-1.1019	-1.07638	1.123
70356-09-1		AVOBENZONE Therap cat: sunscreen	0.262277	1.88058	1.50696	-0.143046
148-82-3		MELPHALAN Therap cat: Antineoplastic; tetratogen alkylating agent: crosslinks DNA	-0.221377	1.24342	1.03481	2.71247
14976-57-9	Prestw-306	CLEMASTINE Clemastine fumarate	-1.36574	3.1466	1.29549	0.846856
1722-62-9	Prestw-1280	MEPIVACAINE HYDROCHLORIDE n/a	1.29665	4.05039	0.0917414	0.543345
104632-25-9	Prestw-1316	PRAMIPEXOLE DIHYDROCHLORIDE PRAMIPEXOLE HCl Pramipexole	1.97366	0.673663	1.48716	-0.275119
27591-69-1		TILORONE Therap cat: antiviral	-0.273038	0.0271062	4.83391	4.64705
13739-02-1	Prestw-1167	DIACERIN Diacerein	-1.06006	2.99089	2.08394	-0.260419
637-32-1	Prestw-999	CHLORGUANIDE HYDROCHLORIDE Proguanil hydrochloride	1.07765	0.336308	1.47814	0.563438
4910-46-7		SPAGLUMIC ACID neurotransmitter; mGluR3 receptors ex brain tissue	0.278128	-0.375534	7.23303	4.94959
58-63-9		INOSINE Therap cat: activates cellular functions	0.931419	-1.51298	5.49764	6.89385
61-80-3	Prestw-328	ZOXAZOLAMINE Zoxazolamine	0.122503	-0.644084	1.74955	0.417815
1665-48-1		METAXALONE Therap cat: skeletal muscle relaxant	-0.186485	0.583374	0.488636	-0.559705
71-73-8		THIOPENTAL SODIUM Therap cat: anesthetic	-0.794531	-0.416719	2.69926	3.03516
143-67-9		VINBLASTINE SULFATE antineoplastic, spindle poison ex Vinca rosea	-4.20712	-5.5822	-3.28674	-1.23289
14838-15-4	Prestw-324	1R,2S-PHENYLPROPYLAMINE Phenylpropanolamine hydrochloride	-1.32991	0.902701	2.34238	-0.00745734
530-75-6	Prestw-98	Acetylsalicylsalicylic acid DIPLOSALSALATE	0.42231	-1.78809	0.918563	2.33395
77-26-9	Prestw-1251	BUTALBITAL Butalbital	2.19265	1.46618	2.49892	1.39156
133-11-9		FENAMISAL Therap cat: tuberculostatic	-1.15714	1.99347	2.36483	0.919093
53716-49-7	Prestw-1261	CARPROFEN n/a	0.237935	0.154959	2.18789	1.01184
11121-32-7		MEPARTRICIN antifungal, antiprotozoal ex Streptomyces aureofaciens	0.155287	-0.216627	2.52209	3.36387
128-37-0		2,6-DI-t-BUTYL-4-METHYLPHENOL (BHT) Therap cat: antioxidant	0.984658	0.768172	8.96927	-1.00798
95233-18-4	Prestw-534	ATOVAQUONE Atovaquone	-0.4481	-1.44125	0.695129	-4.05404
109581-93-3		TACROLIMUS immune suppressant, antifungal ex Streptomyces tsukubaensis	-0.992396	1.17169	0.21877	1.25227
100-55-0		NICOTINYL TARTRATE Therap cat: vasodilator	0.803084	1.93378	0.487257	2.35387
5593-20-4		BETAMETHASONE 17,21-DIPROPIONATE Therap cat: glucocorticoid, antiinflammatory	0.342351	2.29072	-0.914485	1.80098
57-09-0		CETRIMONIUM BROMIDE Therap cat: antiseptic	-4.19786	-2.40291	-4.44104	-2.81405
122-16-7		SULFANITRAN Therap cat: antibacterial	0.7611	0.435857	7.02561	4.57401
64544-07-6		CEFUROXIME AXETIL Therap cat: antibiotic	-0.933121	-0.253072	1.1125	3.83684
635-41-6		TRIMETOZINE Therap cat: sedative, neurosedative J Med Pharm Chem 5: 800 (1962)	1.11322	1.15162	0.0164849	0.13245
67-73-2	Prestw-1419	Fluocinolone Acetonide	-0.640469	-0.045468	2.17416	0.92938
134-58-7	Prestw-1	Azaguanine-8	0.283226	0.58799	-1.40231	0.0839181
59-05-2	Prestw-373	L-Glutamic acid, N-[4-[[(2,4-diamino-6-pteridinyl)methyl]methylamino]benzoyl]- [CAS] Methotrexate	1.4952	0.382553	-0.0375474	0.902593
518-28-5	Prestw-782	Picropodophyllin Podophyllotoxin podophyllotoxin	-4.47469	-2.69815	-0.968399	-2.35054
70-26-8			0.722693	-0.251156	5.55209	2.64192
138-41-0			1.5502	0.644973	5.5832	1.00202
32672-69-8	Prestw-529	Mesoridazine Mesoridazine besylate	0.686451	1.28698	0.744697	0.88442
61129-30-4	Prestw-92	Zimelidine dihydrochloride monohydrate	2.26608	0.827923	2.40012	0.216822
434-13-9	Prestw-796	Lithocholic acid	-2.04812	0.151407	1.89066	0.0886948
3562-84-3	Prestw-370	3-[3,5-DIBROMO-4-HYDROXYBENZOYL]-2-ETHYLBENZOFURAN Benzbromarone	-0.157097	-0.718497	1.10628	1.07666
119413-54-6	Prestw-1196	TOPOTECAN HCL n/a	-2.0847	-0.426102	-0.633264	-1.12863
91-64-5		Coumarin	1.89326	2.06331	2.08025	1.76645
12192-57-3		AUROTHIOGLUCOSE, antirheumatic	-3.19825	-4.15975	-1.36089	-0.284209
464-49-3		CAMPHOR (1R), analgesic, antiinfective, antipruritic	-0.127895	-1.70256	1.9644	0.789693
50-76-0		DACTINOMYCIN, antineoplastic, intercalating agent	-1.37082	-0.0100965	-2.18796	-1.11942
153-18-4		RUTOSIDE (rutin), vascular protectant	-1.36762	-1.13339	1.83613	1.93911
466-06-8		PROSCILLARIDIN, cardiotonic	-2.59865	-5.67728	-3.36489	-2.42898
120-47-8		ETHYL PARABEN, antifungal	0.136223	1.77296	0.777352	1.56723
13755-38-9		SODIUM NITROPRUSSIDE, antihypertensive	0.137129	2.26508	1.00446	1.6344
70288-86-7	Prestw-156	Ivermectin	-3.50774	-4.28903	-5.68413	-3.26257
20830-81-3	Prestw-487	Daunorubicin Daunorubicin hydrochloride	-4.55907	-1.93767	-1.36128	-2.47482
1620-21-9	Prestw-706	Chlorcyclizine hydrochloride	1.677	-0.373388	2.43688	-0.584455
530-43-8		CHLORAMPHENICOL PALMITATE, antibacterial, antirickettsial	0.98002	3.43091	1.11112	2.31213
38821-53-3		CEPHRADINE, antibacterial	0.741965	1.30075	0.224746	0.0872929
6284-40-8	Prestw-884	Meglumine	0.887751	-1.21855	-0.0846812	0.486229
86227-47-6		OMEGA-3-ACID ESTERS (EPA shown), hypolipidemic	-0.13222	0.623106	1.15342	0.813221
50-70-4		SORBITOL, sweetening agent and humectant	0.0267757	0.776696	0.81551	0.747193
502-85-2		SODIUM OXYBATE, anesthetic	0.87278	1.67159	2.8071	0.377588
552-94-3		SALSALATE, analgesic	0.998646	0.558553	0.685404	2.68781
69-65-8		Sorbitol	0.428151	1.74962	-0.15132	2.25711
21462-39-5	Prestw-137	Clindamycin hydrochloride	4.89862	4.44657	1.44219	2.03264
41621-49-2	Prestw-541	Ciclopirox ethanolamine	-2.592	-1.7345	2.60504	-5.8786
912-60-7		NOSCAPINE HYDROCHLORIDE, antitussive	-0.543916	1.75827	0.630695	2.98038
530-59-6		SINAPIC ACID,	-0.419051	0.380304	-0.286483	0.776412
151767-02-1		MONTELUKAST SODIUM, leucotriene antagonist, antiasthmatic	-0.354131	1.76261	0.890907	0.616655
118-08-1		HYDRASTINE (1R, 9S), antihypertensive, sedative, antibacterial	0.508161	1.63049	1.27755	1.06633
57-88-5		CHOLESTEROL, emulsifying agent	-0.733048	0.928127	1.76027	1.52701
68-19-9		COENZYME B12, vitamin	-0.0707742	0.996003	-1.25975	1.32475
83905-01-5	Prestw-1234	AZITHROMYCIN, antibacterial	-0.126948	1.29793	2.56729	1.01278
3758-35-7		ESTRADIOL PROPIONATE, estrogen	-0.677699	1.7844	-0.374293	0.651566
124832-27-5	Prestw-1505	VALACICLOVIR HYDROCHLORIDE Valacyclovir hydrochloride	2.42259	0.538515	0.971072	-0.0217103
104376-79-6		CEFTRIAXONE SODIUM TRIHYDRATE, antibacterial	0.923273	1.97146	1.91934	2.15086
51264-14-3		AMSACRINE, antineoplastic, immune suppressive	-3.38477	-4.96013	-1.21883	-0.888706
33402-03-8	Prestw-197	Metaraminol bitartrate	0.477823	-0.0578591	2.8458	0.279465
81103-11-9	Prestw-1378	CLARITHROMYCIN n/a	-0.663235	0.502966	-0.962935	-0.925213
189954-96-9		FIROCOXIB, analgesic, antiinflammatory, antipyretic, COX-II inhibitor	0.996989	1.85855	-1.73374	0.574154
55-06-1	Prestw-853	Liothyronine	-1.07558	-0.579392	3.09115	1.3854
94-36-0		BENZOYL PEROXIDE, keratolytic	0.166498	1.39183	0.69276	2.23396
65-85-0		BENZOIC ACID, antifungal	-0.585123	0.139637	1.16767	1.63857
5451-09-2 (HCl)		5-Aminolevulinic acid	-0.740297	2.09669	0.90424	1.43897
85-36-9		ACETRIAZOIC ACID, X-ray contrast medium	-0.11808	0.747425	0.137856	1.12742
31884-76-1		SULFANILATE ZINC, antibacterial	0.0809654	1.57444	1.91153	-0.0413477
16051-77-7	Prestw-1294	Isosorbide mononitrate	-0.0492886	1.01379	2.74999	-0.638328
93106-60-6		ENROFLOXACIN, antibacterial	0.414465	1.03719	1.72763	-0.337714
165108-07-6		SELAMECTIN, antiparasitic, antimite	-0.97013	1.57013	2.50873	-0.597652
147098-20-2		ROSUVASTATIN CALCIUM, antihyperlipidemic	-1.79609	-2.4863	1.23801	-1.01203
87333-19-5	Prestw-1107	RAMIPRIL n/a	-2.32717	0.307782	2.24722	2.69098
169590-41-4		DERACOXIB, antiinflammatory, antiarthritic, COX-2 inhibitor	-0.851467	-0.220869	6.62893	3.9458
987-78-0		CITICOLINE, cognition enhancer, phosphocholine cytidyltransferase activator	-1.07841	0.00442826	6.83721	4.12964
144701-48-4	Prestw-1350	TELMISARTAN n/a	0.417385	0.318706	-0.163106	0.572968
79559-97-0	Prestw-1014	Sertraline Sertraline hydrochloride	-2.8204	-0.0801337	1.15651	-1.32603
81403-80-7	Prestw-322	ALFUZOSIN Alfuzosin hydrochloride	-0.446085	-0.661838	0.30279	1.80801
107133-36-8	Prestw-1101	PERINDOPRIL ERBUMINE, antihypertensive, ACE inhibitor	1.67605	0.444117	1.43289	0.506005
84485-00-7	Prestw-1159	SIBUTRAMINE HCl Sibutramine Sibutramine HCl	-0.864298	0.301272	0.676983	-0.322269
137862-53-4		VALSARTAN, Angiotensin II inhibitor, antihypertensive	0.956022	-0.274371	5.77334	1.45613
91832-40-5	Prestw-1263	CEFDINIR n/a	-1.5047	0.179728	-2.64521	1.58069
97519-39-6		CEFTIBUTEN, antibacterial	-0.840123	-0.35022	5.09318	2.73201
144689-63-4	Prestw-1190	OLMESARTAN MEDOXOMIL, Angiotensin II inhibitor prodrug, antihypertensive	-1.59144	-0.0121977	0.861499	-1.95286
163222-33-1		EZETIMIBE, sterol absorption inhibitor	1.21635	1.56883	3.56263	2.16347
104227-87-4	Prestw-1249	FAMCICLOVIR n/a	-0.939603	-0.934417	1.35361	1.47428
86541-74-4	Prestw-1129	BENAZEPRIL HCl Benazepril HCl	1.24789	-0.749867	-0.140777	3.08787
144034-80-0		RIZATRIPTAN BENZOATE, 5HT-1B/1D agonist, antimigraine	-1.46925	-1.12916	2.35443	2.84523
83-88-5		RIBOFLAVIN, Vitamin B2; Vitamin cofactor; LD50(rat) 560 mg/kg ip	-0.299242	0.0498106	4.81317	-2.11524
58581-89-8	Prestw-1130	AZELASTINE HCl Azelastine HCl	0.564331	1.08218	1.19943	-0.671207
1649-18-9	Prestw-1117	AZAPERONE, tranquilizer, neuroleptic, alpha adrenergic blocker	-0.0245665	0.308876	0.756646	1.83188
64211-46-7	Prestw-1125	OXICONAZOLE NITRATE Oxiconazole Nitrate	-0.495935	0.428264	0.375383	0.320398
2971-90-6		CLOPIDOL, coccidiostat, antiplatelet	-1.35263	-3.7297	6.35669	2.70279
91296-87-6	Prestw-1339	Sarafloxacin	1.69603	0.585965	1.22068	0.728172
1405-54-5	Prestw-1353	Tylosin	0.440315	-0.721181	2.92864	2.69136
60628-96-8	Prestw-1241	BIFONAZOLE n/a	-1.37824	-1.74064	2.54906	0.716814
11006-34-1		CHLOROPHYLLIDE Cu COMPLEX Na SALT, antineoplastic	1.64527	1.24103	2.33109	2.40939
22839-47-0		Aspartame	-0.604219	-1.61871	9.20866	2.61453
149676-40-4	Prestw-1303	PEFLOXACIN MESYLATE Pefloxacine	-1.39202	-0.820915	3.25009	1.97976
33089-61-1		AMITRAZ, scabicide	0.0284763	-1.52026	5.55296	-0.783358
53716-50-0	Prestw-1459	Oxfendazol	0.644371	-1.52064	0.790945	-0.00656653
26027-38-3		NONOXYNOL-9, spermatocide, contraceptive	-4.00968	-3.7636	4.66625	1.94554
139264-17-8		ZOLMITRIPTAN, antimigraine, 5HT[1B/1D] agonist	0.120978	-0.689815	3.27916	1.30334
483-63-6	Prestw-951	483-63-6 Crotamiton	0.198106	0.290172	0.0261828	0.20794
112811-59-3	Prestw-1265	GATIFLOXACIN, antibacterial	0.411661	-0.00485914	-0.729754	0.789404
6080-58-6		Citric acid	0.610565	-0.291584	3.904	4.55696
124750-99-8	Prestw-1433	LOSARTAN, antihypertensive, AT1 angiotensin II antagonist	0.964561	-0.529143	-0.957355	0.603392
139481-59-7		CANDESARTAN CILEXTIL, angiotensin 1 receptor antagonist	0.184236	-0.0285616	0.987211	-0.59161
138402-11-6		IRBESARTAN, angiotensin 2 receptor antagonist	-0.360855	-1.30861	9.30632	3.79423
105816-04-4		NATEGLINIDE, antidiabetic	0.669578	0.322981	1.76934	4.54296
610309-89-2	Prestw-1262	Carvedilol n/a	0.797484	-0.592994	-2.1937	0.114609
28721-07-5	Prestw-1156	Oxcarbazepine Trileptal	3.72076	-0.216195	-0.55956	0.383964
79902-63-9	Prestw-865	SIMVASTATIN, antihyperlipidemic, HMGCoA reductase inhibitor	-3.41059	-2.06985	-0.473117	0.534026
162011-90-7	Prestw-1336	ROFECOXIB Rofecoxib	-1.9806	1.38555	3.2824	0.103181
111974-69-7	Prestw-1323	QUETIAPINE HEMIFUMARATE Quetiapine	-0.594523	-0.277971	1.28286	0.0992615
121268-17-5	Prestw-1210	Alendronate sodium	-0.074316	1.19999	2.6394	0.579506
58001-44-8	Prestw-1315	CLAVULANATE LITHIUM, beta-lactamase inhibitor	-0.495365	0.504796	1.67614	0.31143
7280-37-7		ESTROPIPATE, estrogen	-0.113967	-0.702125	4.09499	1.54013
60200-06-8	Prestw-540	Clorsulon	-1.22364	1.06512	3.90642	0.989179
130-26-7	Prestw-886	Clioquinol	-0.398654	-0.375933	1.08725	-1.15019
108050-54-0		TILMICOSIN, antibacterial	-0.441041	0.115227	3.86079	3.06924
679809-58-6		ENOXAPARIN SODIUM (1% wt/vol in 10%aq DMSO), antithrombotic	-0.853353	-1.59401	3.05619	3.21534
132539-06-1	Prestw-1455	OLANZAPINE Olanzapine	-1.70647	-1.11062	0.750457	1.73079
118-56-9	Prestw-1090	Homosalate	0.677484	1.30699	2.4497	0.376303
5189-11-7	Prestw-992	Pizotifen malate Pizotyline	3.88295	-1.00037	0.999175	-0.293585
120011-70-3		DONEPEZIL HYDROCHLORIDE, acetylcholinesterase inhibitor (reversible), cognitive enhancer	-0.427283	0.768064	4.496	3.41561
124937-51-5		TOLTERODINE TARTRATE, muscarinic receptor antagonist	-0.732507	-0.686771	4.90997	2.0545
112529-15-4	Prestw-1314	PIOGLITAZONE HCl Pioglitazone	1.61413	0.00968006	-0.576108	0.909365
186826-86-8		MOXIFLOXACIN HYDROCHLORIDE, antibacterial	1.16433	-0.344929	3.32842	4.96724
96829-58-2		ORLISTAT, reversible lipase inhibitor, antiobesity	-0.155195	-0.270927	3.56954	1.55901
3598-37-6	Prestw-576	Acetopromazine maleate salt n/a	2.70635	-1.04957	-3.26225	1.51104
3736-81-0	Prestw-903	Diloxanide furoate	-0.159783	-0.555847	0.582937	-1.899
7414-83-7	Prestw-863	Etidronic acid, disodium salt	0.524358	-0.477066	-0.0493959	2.06676
7681-93-8		NATAMYCIN, antibacterial	-0.49897	-0.12329	5.0638	4.34026
56391-56-1		NETILMICIN SULFATE, antibacterial	1.60357	1.21522	3.22385	-1.83219
3778-73-2	Prestw-833	Ifosfamide	-1.36214	0.185869	1.8859	2.36106
71420-79-6		CEFONICID SODIUM, antibacterial	-1.37633	-0.816331	4.02067	3.78388
112-38-9		UNDECYLENIC ACID, antifungal	0.738155	-1.26485	4.4113	3.61162
112-38-9		UNDECYLENIC ACID, antifungal	1.77774	-0.685954	1.81255	1.29969
3380-34-5	Prestw-1479	TRICLOSAN, antiinfective	0.0237617	1.30877	-0.540257	0.142631
67-03-8		THIAMINE, vitamin B1, enzyme cofactor	0.794948	-0.285268	5.55123	3.20864
80-74-0		SULFISOXAZOLE ACETYL, antibacterial	-0.748633	-0.401228	9.37978	-0.887449
69004-03-1	Prestw-1195	TOLTRAZURIL, coccidiostat	-0.887838	-0.205379	0.788954	1.15647
4697-14-7		TICARCILLIN DISODIUM, antibacterial	-0.308628	1.62148	1.16629	0.929718
53885-35-1	Prestw-47	TICLOPIDINE HCl Ticlopidine hydrochloride	-0.893911	-0.0903591	1.07528	0.122482
38260-01-4		TRIENTINE HYDROCHLORIDE, chelating agent	-0.694249	1.63472	1.39478	2.01121
2068-78-2		VINCRISTINE SULFATE, antineoplastic	-4.3179	-5.87785	-2.95205	-2.38079
299-84-3		RONNEL, insecticide	-0.475042	2.26694	0.93826	0.718732
1197-21-3	Prestw-1308	PHENTERMINE, anorexic	2.03177	-0.246824	1.51225	2.55692
98-50-0		ARSANILIC ACID, antibacterial	-0.414081	0.719741	0.842635	1.1832
119793-66-7		AMINOPENTAMIDE, antispasmodic, antiemetic	-1.0857	-0.852243	-0.937013	2.21195
87239-81-4		CEFPODOXIME PROXETIL, antibacterial	0.165401	2.53901	1.34789	1.54939
58579-51-4		ANAGRELIDE HYDROCHLORIDE, antithrombotic	-0.624341	-0.48545	0.775973	1.85714
65899-73-2	Prestw-1184	Tioconazole	-1.58339	-0.784171	0.883941	0.00612384
379-79-3		ERGOTAMINE TARTRATE, analgesic, antimigraine	0.259537	3.29238	0.637132	1.60138
98-92-0	Prestw-1449	NICOTINAMIDE Nicotinamide	0.651775	-2.21981	1.66221	2.0161
153954		FLUORESCEIN, corneal trama indicator	0.0747731	1.99818	0.444501	0.9282
100643-71-8	Prestw-1390	8-Chloro-11-piperidin-4-ylidene-6,11-dihydro-5H-benzo[5,6]cyclohepta[1,2-b]pyridine n/a	0.509816	-0.414011	-2.10704	-0.216851
78628-80-5		TERBINAFINE HYDROCHLORIDE, antifungal	0.042744	1.57021	0.716207	2.27001
63675-72-9	Prestw-666	Nisoldipine	-1.38086	0.417834	0.182029	-0.773583
116539-59-4		DULOXETINE HYDROCHLORIDE, antidepressant	-1.3365	-2.40827	0.34106	2.02867
82248-59-7		ATOMOXETINE HYDROCHLORIDE, norepinephrine reuptake inhibitor	-0.925181	-1.21669	-1.51123	1.78542
2508-79-4	Prestw-1038	Methyldopate hydrochloride	-1.70277	-0.513139	-0.448696	-1.29646
77-46-3		ACEDAPSONE, antimalarial, leprostatic	-0.108411	-0.459753	-0.0336266	0.544935
224785-90-4	Prestw-1356	VARDENAFIL CITRATE n/a	0.445684	0.165375	-1.34618	-0.169881
103628-46-2	Prestw-1346	SUMATRIPTAN SUCCINATE Sumatriptan succinate	-1.79084	0.0365663	2.57524	-0.23578
83881-52-1	Prestw-503	Cetirizine dihydrochloride LEVOCETIRIZINE	-2.26624	0.686765	0.349038	0.314659
120068-37-3		FIPRONIL, GABA Cl channel agonist, antiparasitic	0.529964	3.46311	1.30467	1.27276
121123-17-9		CEFPROZIL, antibacterial	-0.367738	2.36691	0.877575	0.711902
112111-43-0	Prestw-1147	Modafinil	1.22553	-1.02509	0.634718	0.42316
117467-28-4		CEFDITORIN PIVOXIL, antibacterial	0.126208	1.63381	0.295086	0.380624
18507-89-6		DECOQUINATE, coccidiostat	-0.331068	0.324745	-0.723234	0.71342
58-56-0	Prestw-623	Pyridoxine hydrochloride	0.958928	1.35414	1.3668	0.230566
1715-33-9		PREDNISOLONE HEMISUCCINATE, antiinflammatory, glucocorticoid	0.186611	0.900877	1.54466	0.738844
7220-79-3		METHYLENE BLUE, antimethemoglobinemic, cyanide antidote	-1.4153	-1.30423	-0.408773	-0.492918
6306-71-4		LOBENDAZOLE, anthelmintic	0.88752	2.05802	2.24162	1.49247
57524-89-7		HYDROCORTISONE VALERATE, antiinflammatory, glucocorticoid	0.225646	2.91493	1.2918	0.416294
541-15-1		LEVOCARNITINE, cofactor for fatty acid metabolism, replenisher in arterial disease	0.0140093	3.8842	-0.0593719	1.64616
81025-04-9		D-LACTITOL MONOHYDRATE, sweetener, treatment of portoencephalopathy	0.42258	4.99735	0.473925	1.84804
452-35-7		ETHOXZOLAMIDE, carbonic anhydrase inhibitor, antiulcer, antiglaucoma	0.642769	3.8963	1.34053	-0.390081
21434-91-3		CAPOBENIC ACID, antiarrhythmic	-0.221884	3.93758	1.12997	0.489911
1146-98-1		BROMINDIONE, anticoagulant	0.787634	1.73514	0.53553	0.908847
13898-58-3		BENZOYLPAS, antibacterial, tuberculostatic	0.00630289	1.62623	1.19985	0.682683
14882-18-9		BISMUTH SUBSALICYLATE, antidiarrheal, antacid, antiulcer	0.178092	2.67793	-0.184881	0.747193
86-75-9		BENZOXIQUINE, antiinfective	-2.79685	-3.62502	-0.105346	-0.459145
38274-54-3		BENURESTAT, urease inhibitor	0.0364058	2.19414	0.470247	-0.476221
60-12-8		PHENYLETHYL ALCOHOL, antimicrobial	0.749045	-0.737508	0.187508	0.485737
105462-24-6		RISEDRONATE SODIUM HYDRATE, calcium regulator	-0.308263	1.46478	0.196243	1.06367
56038-13-2		SUCRALOSE, sweetener	-0.100679	1.62339	1.79291	0.136624
1264-72-8		COLISTIN SULFATE, antibacterial	1.52738	2.00436	2.09634	-0.273584
1327-53-3		ARSENIC TRIOXIDE, antineoplastic, antileukemia	0.312156	-1.52065	0.18245	-0.785111
1622-61-3		CLONAZEPAM, anticonvulsant, sedative	-0.985062	-0.358789	0.0973989	-0.459904
10457-90-6	Prestw-509	Bromperidol	-0.581316	0.0112618	0.114033	-0.416873
2030-63-9	Prestw-376	CLOFAZIMINE Clofazimine	-3.94136	-2.37263	-1.94768	-2.01356
132-69-4	Prestw-297	Benzydamine hydrochloride	1.57651	-0.216224	-0.315482	-0.0331126
117976-89-3	Prestw-1495	RABEPRAZOLE SODIUM, gastric acid secretion inhibitor	-1.91918	-0.765097	1.83197	-1.39519
298-59-9		METHYLPHENIDATE HYDROCHLORIDE, CNS stimulant	-0.949348	0.554064	-1.14252	0.805631
111406-87-2	Prestw-1365	ZILEUTON Zileuton	0.129399	-0.60458	2.00875	0.617236
129722-12-9	Prestw-1229	ARIPIPRAZOLE n/a	1.80005	0.94044	0.773726	0.152505
486460-32-6		SITAGLIPTIN, DPP4 inhibitor, antidiabetic	-0.627615	1.83144	0.198082	1.50462
177834-92-3		ELETRIPTAN HYDROBROMIDE, 5-HT agonist, anti-migrane	-0.337227	1.2616	0.793443	0.335846
102625-70-7		PANTOPRAZOLE, proton pump inhibitor, gastric acid release inhibitor, antiulcer	0.270995	0.950506	1.35754	0.259573
196597-26-9		RAMELTEON, melatonin receptor agonist	1.24916	1.75273	0.00958883	0.669022
148553-50-8		PREGABALIN, anticonvulsant	0.522642	2.48254	0.0123473	-0.302424
1115-70-4	Prestw-4	1,1-Dimethylbiguanide, Hydrochloride Metformin hydrochloride Metformin·HCl	-0.524367	0.923385	0.516829	0.801413
78110-38-0		AZTREONAM, antibacterial	1.33024	-0.641958	-0.153159	2.53526
3734-33-6	Prestw-961	Denatonium benzoate	-1.02718	0.680823	1.81196	1.31771
834-28-6	Prestw-179	Phenformin hydrochloride	-0.0385949	-1.0937	1.47329	1.24243
68813-55-8		OXANTEL PAMOATE, anthelmintic	-0.138474	1.58573	0.638051	0.377588
16773-42-5	Prestw-164	ORNIDAZOLE Ornidazole	-0.787773	1.16488	2.38876	0.454401
297-76-7		ETHYNODIOL DIACETATE, progestin	0.331977	2.36245	0.346117	0.568462
133099-07-7	Prestw-1514	Darifenacin hydrobromide	0.18721	-0.27496	0.288849	0.599361
4598-67-8		PREGNENOLONE SUCCINATE, glucocortcoid, antiinflammatory	0.102997	1.37321	-0.356363	1.39609
125-02-0		PREDNISOLONE SODIUM PHOSPHATE, antiinflammatory, glucocorticoid	-0.206082	2.00221	1.51017	0.902776
77337-73-6	Prestw-1502	Acamprosate calcium	1.69983	1.44165	0.303773	0.375346
173334-57-1		ALISKIREN HEMIFUMARATE, renin inhibitor	-0.463332	2.0092	0.581503	0.893668
61036-62-2		TEICOPLANIN [A(2-1) shown], antibacterial	0.400351	2.71869	0.404964	1.37863
12650-69-0		MUPIROCIN, antibacterial, antimycoplasmal, isoleucyl-tRNA synthetase inhibitor	-0.189056	2.48873	-0.192696	1.97933
75607-67-9		FLUDARABINE PHOSPHATE, antineoplastic	-0.354651	2.64048	0.995268	1.08302
104344-23-2	Prestw-330	BISOPROLOL FUMARATE Bisoprolol fumarate Bisoprolol hemifumarate salt	0.607114	-0.0683017	0.15143	0.871058
850-52-2		ALTRENOGEST, progestinantineoplastic	0.0913484	1.93224	1.1079	1.99869
73590-58-6	Prestw-493	OMEPRAZOLE Omeprazole	1.43425	0.497509	0.60064	2.20014
26864-56-2		PENFLURIDOL, antipsychotic	-1.16721	0.194939	-0.180283	0.967665
1893-33-0		PIPAMPERONE, antipsychotic	0.298326	2.38998	1.42558	0.356338
1452000	Prestw-959	Proparacaine hydrochloride	0.173053	1.31045	1.24959	1.28534
751-97-3		ROLITETRACYCLINE, antibacterial	0.104741	1.17549	0.255089	0.754403
89778-26-7	Prestw-1197	TOREMIFENE CITRATE Toremifene	1.09315	-0.0913044	0.196667	1.16521
50293-90-8	Prestw-1516	SALBUTAMOL SULFATE Salbutamol	0.440895	1.25867	1.7053	2.84598
60142-96-3		GABAPENTIN, anticonvulsant	0.468946	-0.576099	0.0753314	0.754403
210353-53-0		GEMIFLOXACIN MESYLATE, antibacterial	-0.124055	-0.0467558	-1.47721	-0.336576
97240-79-4	Prestw-1493	TOPIRAMATE Topiramate	1.25969	0.923322	2.20297	0.928604
537-12-2	Prestw-300	Diperodon hydrochloride	2.706	-0.329532	0.22236	0.110727
3818-50-6	Prestw-936	Bephenium hydroxynaphthoate	-0.18059	0.0552476	0.351068	-0.0130407
52-68-6	Prestw-51	Trichlorfon	0.137402	-0.224608	3.49101	2.5684
130-40-5		RIBOFLAVIN 5-PHOSPHATE SODIUM, vitamin, enzyme cofactor	-0.0340545	1.44415	1.9883	1.10162
638-94-8		DESONIDE, antiinflammatory, glucocorticoid	0.850209	2.36121	0.767697	1.72016
151-73-5		BETAMETHAZONE SODIUM PHOSPHATE, antiinflammatory, glucocorticoid	0.494968	1.53805	0.0344147	0.255398
382-67-2		DESOXYMETASONE, antiinflammatory	1.01303	2.60255	0.968603	0.947553
24356-94-3		ALGESTERONE ACETOPHENIDE, progestin	2.68212	3.10236	1.3341	0.525961
60-56-0	Prestw-786	METHIMAZOLE Methimazole	-1.32777	0.314566	3.1412	0.522523
127-48-0	Prestw-515	Trimethadione	-0.319825	0.739111	2.96153	1.73354
118-60-5		OCTISALATE, sunscreen	0.671357	0.0349186	9.55176	4.3993
84-80-0		PHYTONADIONE, vitamin	-0.0980066	-0.981062	9.2536	-1.12607
333-36-8		FLUROTHYL, central stimulant, convulsant	2.56185	-1.37527	7.70058	3.09603
151-67-7		HALOTHANE, anesthetic	1.28003	-0.692779	9.27089	2.1306
25507-04-4		CLINDAMYCIN PALMITATE HYDROCHLORIDE, antibacterial, inhibits protein synthesis	1.1118	1.23734	6.76202	2.53722
115-67-3		PARAMETHADIONE, anticonvulsant	0.0924659	-1.24546	5.72926	5.63623
9041-93-4		BLEOMYCIN (bleomycin B2 shown), antineoplastic	-0.782185	-0.214375	5.34381	5.40248
117-96-4		DIATRIZOIC ACID, radiopaque agent	0.810403	-0.467604	5.36282	4.98002
63409-48-3		PANTOTHENIC ACID(d) Na salt, vitamin B5	0.706733	-0.567372	4.31797	1.77023
543-82-8		OCTODRINE, vasoconstrictor, anesthetic (local)	0.610761	0.518107	6.65572	4.57644
81-13-0	Prestw-22	Panthenol (D)	-0.0267178	1.20326	2.00863	1.12473
661-19-8		DOCOSANOL, antiviral	1.28962	0.497139	1.79873	2.21521
182815-44-7		COLESEVALAM HYDROCHLORIDE (high mol wt copolymer @10mg/ml), antihyperlipidemic, cholesterol sequestrant	2.67187	0.594509	5.03355	2.55974
2447-57-6	Prestw-1094	Sulfadoxine	-0.816967	-0.0424098	2.1877	0.837742
135062-02-1	Prestw-1046	REPAGLINIDE Repaglinide	0.0728153	0.0873724	1.78673	1.85522
56689-45-3		JOSAMYCIN, antibacterial	0.627584	0.692741	1.84453	0.259992
581-88-4	Prestw-372	Debrisoquin sulfate	-0.502418	0.827845	4.12904	0.318935
54182-58-0		SUCRALFATE SODIUM (10% w/v in DMSO), antiulcer	0.823742	-0.973641	6.82684	3.05342
94-26-8	Prestw-894	Butylparaben	3.17556	-0.97654	0.565677	1.04993
596-51-0	Prestw-746	CPD000469282 Glycopyrrolate	-1.08455	0.323647	0.298006	-0.335423
16423-68-0		ERYTHROSINE SODIUM, color additive	0.479178	1.32692	0.916343	-0.871622
137-66-6		ASCORBYL PALMITATE, antioxidant	0.267931	-1.48999	6.50016	2.47757
72-80-0		CHLORQUINALDOL	0.70874	-0.677565	3.66461	3.26647
97612-24-3	Prestw-932	S(-)Eticlopride hydrochloride	-1.57107	-0.722712	1.8582	-0.401907
473-32-5		CHAULMOSULFONE	0.0267557	-0.251951	7.42056	3.7778
51-24-1	Prestw-202	Tiratricol, 3,3',5-triiodothyroacetic acid	-1.12671	-1.08633	1.98108	1.2756
1949-20-8	Prestw-826	Oxalamine citrate salt	-1.74531	0.960087	3.26106	-0.281941
79-61-8		DICHLORISONE ACETATE	2.24992	0.473176	4.65242	1.00263
22888-70-6		SILIBININ	0.533471	1.32626	6.58658	1.99181
53-43-0		PRASTERONE	0.625256	1.37282	2.17812	1.95346
35543-24-9	Prestw-426	Buflomedil HCl Buflomedil hydrochloride	-0.358989	-1.0865	2.02829	3.2405
139-91-3	Prestw-764	Furaltadone hydrochloride	-0.782911	0.740775	1.43803	1.01252
68786-66-3		TRICLABENDAZOLE	-0.966299	0.277611	7.82935	3.52822
50-10-2		OXYPHENONIUM BROMIDE	2.99097	-0.461838	6.96338	4.20329
58186-27-9	Prestw-1288	IDEBENONE Idebenone	-1.22596	-0.779774	1.57203	0.569444
103055-07-8		LUFENURON	-0.103856	-0.636612	4.98343	4.20025
22232-54-8	Prestw-439	Carbimazole	-0.676251	-1.43897	2.09611	3.53846
7085-55-4		TROXERUTIN	0.91291	0.00916568	1.79268	2.23103
81732-46-9	Prestw-361	Bambuterol hydrochloride	-1.51678	1.03401	3.51762	-1.27347
139-88-8		SODIUM TETRADECYL SULFATE	0.053431	-0.578708	4.79502	2.12512
103239-24-3		OXIGLUTATIONE DISODIUM SALT	0.499137	-0.845534	3.53065	4.94167
81496-81-3		ARTENIMOL	0.266119	-1.28022	4.33871	2.8988
40596-69-8		METHOPRENE (S)	0.920353	-0.178992	2.74938	2.19451
1195-16-0	Prestw-644	N-Acetyl-DL-homocysteine Thiolactone	1.48626	-0.452646	1.18193	2.63997
4360-17-7		AJMALINE	-1.17305	-0.52531	5.95396	2.76549
456-59-7		CYCLANDELATE	0.39564	-1.32837	1.62761	5.22229
3366-95-8	Prestw-1340	1-(2-Methyl-5-nitro-imidazol-1-yl)-propan-2-ol Secnidazole	-0.44853	-0.85234	1.05432	2.90305
1084-65-7	Prestw-11	Meticrane	-0.442252	-0.0435739	2.40586	1.02305
1083-57-4		BUCETIN	0.940792	2.01313	2.23603	0.12303
61422-45-5		CARMOFUR	1.34929	-0.194043	2.41665	1.65397
30652-11-0		DEFERIPRONE	1.93341	0.780189	0.728805	1.88467
65-86-1		Orotic acid	1.85426	1.08131	4.14512	-0.873449
54-30-8	Prestw-1498	Camylofine chlorhydrate	0.344927	0.35081	2.7363	1.39988
5575-21-3		CEFALONIUM	2.85209	0.545101	5.42591	3.06559
1098-97-1		PYRITINOL	0.400965	-0.664538	5.3585	4.518
52432-72-1		OXELAIDIN CITRATE	2.72713	0.61827	8.75148	4.20269
16816-67-4		PANTETHINE	2.96353	0.414152	6.29533	5.47796
3206-73-3		Lipoamide	1.29178	-0.618285	8.98569	3.19464
481-49-2		CEPHARANTHINE	0.441604	-1.30755	8.21134	1.01785
3168-01-2		HYDROXYPROGESTERONE	1.06907	-0.848529	7.78873	1.72823
6170-42-9	Prestw-807	Chloropyramine hydrochloride	-0.204507	0.43789	-0.669291	0.0549327
22881-35-2	Prestw-703	Famprofazone	-0.931206	-0.830498	2.10358	1.11993
3731-59-7	Prestw-84	Moroxidine hydrochloride	-0.0648029	0.39726	0.682767	0.627144
90098-04-7	Prestw-1166	Rebamipide	-0.498109	0.504797	2.28548	0.0583687
3440-28-6		BETAMIPRON	0.510523	3.37839	0.74004	0.589311
10212-25-6		ANCITABINE HYDROCHLORIDE	-1.07326	-1.96092	2.88161	1.62779
6003-00-9		PROXYPHYLLINE	-0.0678022	-0.208416	4.7086	3.7224
14222-60-7	Prestw-1321	Prothionamide	-0.741625	0.729146	1.36953	0.849069
34140-59-5		TRIMEBUTINE MALEATE	0.894463	-0.602158	6.21842	3.65362
19368-18-4		FTAXILIDE	1.16469	0.360117	3.60325	2.36374
6665-86-7		7-HYDROXYFLAVONE	1.28858	0.866665	3.59892	3.59153
1119-34-2		ARGININE HYDROCHLORIDE	0.0178747	2.54117	3.81325	1.80919
87-69-4		Tartaric acid	1.34918	0.219587	5.11392	4.48391
57-44-3		BARBITAL	1.37822	-1.0659	5.5132	3.25064
643-22-1		ERYTHROMYCIN STEARATE	0.162302	-0.107619	6.71189	4.80776
119-41-5		EFLOXATE	1.14952	0.09145	3.30768	5.10481
56-89-3		CYSTINE	-0.0746094	-0.417595	6.27632	3.96163
3094-09-5		DOXIFLURIDINE	2.51048	0.552516	5.22455	3.96102
15879-93-3		CHLORALOSE	-0.0705702	0.0212918	3.33706	0.309298
50-01-1		Guanidine	0.0774936	-0.241756	4.6023	4.11625
299-28-5		CALCIUM GLUCEPTATE	-0.643934	-1.27109	4.17882	3.74188
131-69-1		PHTHALYLSULFACETAMIDE	2.97059	0.354657	5.96692	4.33904
83-07-8	Prestw-88	Amidopyrine	-1.49925	0.00638851	2.20202	0.638886
2037-95-8		CARSALAM	1.21844	-0.596598	5.71457	3.9872
132-60-5		CINCHOPHEN	0.688718	0.234201	4.43291	3.95433
2623-33-8		DIACETAMATE	-0.121118	-2.1586	5.49851	3.96467
122-46-3		meta-CRESYL ACETATE	0.868175	-0.156843	4.30327	1.37882
1837-57-6		ETHACRIDINE LACTATE	-2.57569	-2.76311	1.91626	1.87128
5610-40-2		SECURININE	0.556394	0.216849	1.99923	-1.0658
39492-01-8	Prestw-1008	CPD000058918 Gabexate mesilate Gabexate mesylate	-0.38859	-0.645524	0.926661	0.457847
78712-43-3	Prestw-979	CPD000469164 Ozagrel hydrochloride	-0.995721	-0.839402	0.944196	-0.71882
127-65-1		TOSYLCHLORAMIDE SODIUM	-0.276041	-0.270321	6.13804	3.49596
135-19-3		beta-NAPHTHOL	-0.433059	-0.69087	6.65485	4.80045
113617-63-3		ORBIFLOXACIN	0.589286	-0.826677	3.17459	2.18234
8002-90-2		CHINIOFON	0.0592543	-0.903283	4.23154	2.45626
444-27-9		TIMONACIC	-0.0354999	-1.27606	3.67238	3.3383
4044-65-9		BITOSCANATE	2.66526	0.795486	4.87367	2.45809
26305-03-3	Prestw-405	Pepstatin A	-0.0942328	0.0513611	0.447264	-0.637888
74863-84-6	Prestw-1228	ARGATROBAN Argatroban	0.160148	0.119466	3.8317	0.321971
89786-04-9	Prestw-1349	Tazobactam	-1.11287	0.490189	2.08684	-0.403096
21736-83-4	Prestw-804	Spectinomycin Spectinomycin dihydrochloride spectinomycin	-1.21892	-0.369462	1.8993	0.27349
22204-53-1	Prestw-45	NAPROXEN SODIUM Naproxen naproxen	-0.6183	-0.119639	2.14958	0.241375
59-30-3	Prestw-627	Folic acid	1.844	0.712688	-1.43489	1.27405
474-25-9	Prestw-285	Urosiol	-0.692951	-0.44522	1.14511	1.61349
18422-05-4	Prestw-356	Adenosine 5'-monophosphate monohydrate	2.25363	0.164035	-0.0866728	0.213819
58-85-5	Prestw-418	Biotin	1.23742	-0.337277	0.902429	1.65902
64-85-7	Prestw-957	Deoxycorticosterone	-1.11865	-0.408504	0.122998	-0.933636
481-29-8	Prestw-440	Androsterone	0.525237	0.457508	0.402941	-0.194188
481-29-8	Prestw-411	Androsterone	-0.461266	1.57947	0.126773	-0.607065
50-27-1	Prestw-1096	Estriol	-0.166419	0.290396	-4.23954	0.672764
129453-61-8	Prestw-1424	Fulvestrant	-1.38157	-0.925966	1.75276	1.16503
909-39-7	Prestw-1456	Opipramol dihydrochloride	-0.557581	0.0445278	2.2504	0.55001
74431-23-5	Prestw-519	Imipenem Imipenem monohydrate	-0.652095	-0.677392	3.90532	1.34657
41708-72-9	Prestw-1027	TOCAINIDE Tocainide hydrochloride	-0.573377	-1.70894	0.396	1.53999
132203-70-4	Prestw-1376	Cilnidipine n/a	0.809375	0.419754	0.106082	0.229499
15622-65-8	Prestw-1035	Molindone hydrochloride	1.49787	1.42753	1.01762	0.936165
102767-28-2	Prestw-1427	LEVETIRACETAM Levetiracetam	1.22788	2.53305	0.78233	1.02145
138982-67-9	Prestw-1188	Ziprasidone hydrochloride monohydrate n/a	1.48352	-1.33164	0.589555	2.41121
90357-06-5	Prestw-1239	BICALUTAMIDE Bicalutamide Bicalutamide (CDX)	-0.381658	0.291893	1.63967	-0.804357
34031-32-8	Prestw-1233	Auranofin	-2.66593	-2.00391	-4.4567	-4.19117
114084-78-5	Prestw-1285	Ibandronate sodium	-1.16807	-0.73095	2.49628	1.31638
51322-75-9	Prestw-1182	Tizanidine HCl Tizanidine hydrochloride	-0.0981744	-0.417049	0.711243	1.38854
71675-85-9	Prestw-1217	Amisulpride	0.204296	0.647196	2.11536	0.669977
134523-00-5	Prestw-1232	Atorvastatin	-3.43829	-4.13024	-2.5309	-2.00518
57-63-6	Prestw-1405	ETHYNYLESTRADIOL n/a	1.18294	-0.762175	-0.596594	0.605794
90-05-1	Prestw-1268	Guaiacol		-1.19249	0.865412	2.21431
114-49-8	Prestw-877	Benzeneacetic acid, Alpha-(hydroxymethyl)-, 9-methyl-3-oxa-9-azatricyclo[3.3.1.02,4]non-7-yl ester Scopolamine hydrochloride	-0.227765	-0.558827	-0.0680792	1.52732
14611-52-0	Prestw-552	CPD000449328 Selegiline hydrochloride	1.1356	-0.521581	1.33464	-0.398522
120447-62-3	Prestw-920	(±)-Vesamicol hydrochloride L(-)-vesamicol hydrochloride	0.0639961	0.633361	0.508513	0.441566
81110-73-8	Prestw-626	Glycine, N-[2-[(acetylthio)methyl]-1-oxo-3-phenylpropyl]-,phenylmethyl ester [CAS] Racecadotril	0.0599887	0.156026	2.49129	0.992897
89-57-6	Prestw-1069	5-Amino-2-hydroxy-benzoic acid Mesalamine	0.266991	-0.388684	-0.540529	1.02214
106017-08-7	Prestw-1338	RUFLOXACIN HCl n/a	-1.07499	0.187033	0.412555	0.66891
84625-61-6	Prestw-1139	ITRACONAZOLE Itraconazole	1.00602	0.162782	0.784584	-0.809315
595-33-5	Prestw-956	MEGESTROL ACETATE Megestrol acetate	-2.00063	0.53321	0.437644	-0.611174
23325-78-2	Prestw-358	Cephalexin monohydrate	0.237441	0.797899	0.0772997	1.04192
2022-85-7	Prestw-934	5-FLUOROCYTOSINE Flucytosine	1.54048	0.00444927	0.285192	0.736839
434-22-0	Prestw-982	CPD000058610 Nandrolone	0.884284	-1.64226	0.481724	2.53361
100490-36-6	Prestw-1464	TOSUFLOXACIN TOSYLATE Tosufloxacin hydrochloride	1.07886	1.37241	0.77226	1.11542
31430-15-6	Prestw-1416	FLUBENDAZOLE Flubendazol	-4.19107	-4.04413	-1.22509	-0.565176
112809-51-5	Prestw-1025	LETROZOLE Letrozole	-1.13777	-1.73521	2.65916	3.33344
85622-93-1	Prestw-1183	TEMOZOLOMIDE Temozolomide	-0.329997	0.493026	0.387767	0.789804
82248-59-7	Prestw-1463	ATOMOXETINE HCl Tomoxetine hydrochloride	-0.902413	-0.412691	1.14248	0.714145
103639-04-9	Prestw-1058	CPD000469179 Ondansetron Hydrochloride	-0.357445	1.54837	1.84935	-0.458563
797-63-7	Prestw-773	LEVONORGESTREL Norgestrel-(-)-D	-0.686529	-1.00549	0.47109	2.73976
114977-28-5	Prestw-1180	DOCETAXEL n/a	-3.11742	-3.75143	-0.86906	-1.40565
96036-03-2	Prestw-1106	MEROPENEM n/a	-1.12296	1.18378	1.04742	-0.0356069
122320-73-4	Prestw-1337	ROSIGLITAZONE HCl ROSIGLITAZONE MALEATE n/a	-0.970719	-1.15599	2.17867	1.37319
25316-40-9	Prestw-438	DOXORUBICIN HYDROCHLORIDE Doxorubicin EPIRUBICIN HYDROCHLORIDE n/a	-2.78325	2.51599	-3.2105	-3.68515
81161-17-3	Prestw-1137	ESMOLOL HYDROCHLORIDE Esmolol hydrochloride	1.51285	0.861975	0.276546	1.11336
80474-14-2	Prestw-997	FLUTICASONE PROPIONATE Fluticasone propionate	-0.355156	-0.740588	2.14153	2.95376
134678-17-4	Prestw-1298	LAMIVUDINE Lamivudine	-0.475539	-1.31234	1.87145	2.99881
56211-40-6	Prestw-1030	TORASEMIDE Torsemide	-1.03621	-0.245828	1.09507	-0.553005
366-70-1	Prestw-1112	CPD000469151 n/a	0.444503	0.00516917	2.14698	-0.107228
98319-26-7	Prestw-717	FINASTERIDE Finasteride	0.832052	-0.315639	0.589358	1.40138
112965-21-6	Prestw-1257	CALCIPOTRIOL Calcipotriene	0.210909	0.917206	1.51078	0.0454449
82752-99-6	Prestw-1152	Nefazodone Nefazodone HCl	0.478484	-0.368233	2.3125	0.942323
186826-86-8	Prestw-1446	MOXIFLOXACIN HCl n/a	-0.281292	-0.0144223	3.01286	0.515323
69655-05-6	Prestw-153	2',3'-DIDEOXYINOSINE Didanosine	1.1621	-1.5862	1.16563	1.9746
57381-26-1	Prestw-1173	IRSOGLADINE MALEATE Irsogladine maleate	-0.211486	-0.712948	0.907854	1.31279
81093-37-0	Prestw-1319	PRAVASTATIN Sodium n/a	0.0586204	-0.928206	3.16794	0.676916
72432-03-2	Prestw-1169	MIGLITOL Miglitol	0.83572	-0.14565	1.11756	0.628224
137234-62-9	Prestw-1500	VORICONAZOLE Voriconazole n/a	0.38884	-0.594737	0.579107	0.0288083
128196-01-0	Prestw-1271	CPD000326936 Citalopram Hydrobromide ESCITALOPRAM OXALATE	-0.743548	-1.326	1.16112	1.58136
107868-30-4	Prestw-1410	EXEMESTANE Exemestane	1.96101	0.503711	-0.0606756	1.13381
107753-78-6	Prestw-1364	ZAFIRLUKAST n/a	-0.915598	0.566513	-0.101238	-0.0146925
149845-06-7	Prestw-1114	SAQUINAVIR MESYLATE n/a	2.41635	-0.579547	0.950935	1.76703
39809-25-1	Prestw-1488	PENCICLOVIR Penciclovir	-2.44067	-0.133612	2.62465	0.542811
93793-83-0	Prestw-428	ROXATIDINE ACETATE HCl Roxatidine Acetate HCl	0.707589	-0.309958	-0.363462	-0.857446
72-33-3	Prestw-846	Ethynylestradiol 3-methyl ether MESTRANOL	-1.42183	0.586861	2.5592	1.70315
122892-31-3	Prestw-1295	ITOPRIDE HCl Itopride	0.244891	-1.06897	1.96022	2.81371
151767-02-1	Prestw-1189	MONTELUKAST Na n/a	-1.34385	-0.387854	2.05165	0.374946
165800-03-3	Prestw-1429	LINEZOLID Linezolid n/a	-0.156866	0.571736	0.186317	2.38234
4205-91-8	Prestw-248	1H-Imidazol-2-amine, N-(2,6-dichlorophenyl)-4,5-dihydro- [CAS] Clonidine hydrochloride	-0.0340398	0.417831	2.71311	1.16884
43229-80-7	Prestw-1421	FORMOTEROL FUMARATE DIHYDRATE n/a	-0.464062	-1.68849	2.81394	0.623674
154598-52-4	Prestw-1400	EFAVIRENZ Efavirenz	-0.360089	-1.88791	1.78074	3.4071
65141-46-0	Prestw-106	CPD000466365 Nicorandil	-0.520988	0.169114	2.23173	0.804883
18694-40-1	Prestw-32	Epirizole MEPIRIZOLE	1.25322	-0.771451	1.23712	1.54933
80573-04-2	Prestw-730	BALSALAZIDE Balsalazide Sodium	1.21379	-0.712374	0.438483	1.20314
140462-76-6	Prestw-1307	OLOPATADINE HCl n/a	0.32766	-1.32739	-0.0252346	0.718148
5630-53-5	Prestw-1181	TIBOLONE Tibolone	-0.595907	-0.895798	2.0181	2.76964
107007-99-8	Prestw-1187	GRANISETRON HCl n/a	0.491377	0.442393	0.00610927	0.54628
4291-63-8	Prestw-1484	2-CHLORO-2'-DEOXYADENOSINE n/a	-1.28301	0.469922	-0.562382	-0.899919
120511-73-1	Prestw-1222	ANASTROZOLE n/a	2.88787	-0.000662475	0.27919	0.867599
22204-88-2	Prestw-1465	Tramadol Tramadol hydrochloride	-0.427089	0.421916	1.2408	-0.0544205
115956-13-3	Prestw-1510	DOLASETRON MESYLATE Dolasetron mesilate	0.439886	0.0652909	0.903282	1.15683
21498-08-8	Prestw-1430	LOFEXIDINE HCl Lofexidine	-0.0622855	0.352407	0.228659	0.422269
50700-72-6	Prestw-1359	VECURONIUM BROMIDE n/a	0.400001	0.984431	0.87124	-0.673875
81-23-2	Prestw-123	DEHYDROCHOLIC ACID Dehydrocholic acid	1.13544	0.934404	0.849115	0.52066
10418-03-8	Prestw-1161	Stanozolol	0.12924	1.81231	1.50213	0.650218
745-65-3	Prestw-1018	Alprostadil Prostaglandin E1	0.716235	-0.72224	0.493901	3.84717
33419-42-0	Prestw-396	CPD000112002 Etoposide	-2.56593	-1.32246	0.883	-1.85464
64228-79-1	Prestw-5	ATRACURIUM BESYLATE Atracurium besylate	-0.34616	-1.00759	1.78451	0.406971
438-67-5	Prestw-688	1,3,5(10)-ESTRATRIEN-3-OL-17-ONE SULPHATE, SODIUM SALT Estropipate	-0.155644	0.614571	0.034326	-0.193801
61337-67-5	Prestw-1144	MIRTAZAPINE Mirtazapine	1.56672	0.66981	1.25056	0.296308
93479-97-1	Prestw-651	GLIMEPIRIDE Glimepiride	-1.59893	-0.0717131	3.64442	0.596022
151319-34-5	Prestw-1369	Zaleplon	1.87956	0.0874943	0.0587587	1.23429
220127-57-1	Prestw-1290	IMATINIB MESYLATE Imatinib mesylate n/a	0.193602	0.527418	0.584229	0.378949
100286-90-6	Prestw-1494	IRINOTECAN HCl )trihydrate) Irinotecan Hydrochloride	-0.979829	-0.3998	0.116814	-1.88997
315-30-0	Prestw-1213	Allopurinol	-2.56587	0.248486	-2.61128	0.304678
183319-69-9	Prestw-1242	Erlotinib	-1.39248	-2.08801	1.60101	2.61217
184475-35-2	Prestw-1270	Gefitinib	-1.90926	-0.0633555	1.54026	-1.17768
33069-62-4	Prestw-155	Paclitaxel Taxol	-2.82007	-3.4668	1.5102	-0.382981
99011-02-6	Prestw-1291	Imiquimod n/a	-0.816661	0.299386	-1.11203	-1.38136
149647-78-9	Prestw-1362	SAHA Vorinostat	-4.05788	-0.988215	-1.17318	-1.06788
491-70-3	Prestw-870	Luteolin	0.17069	-0.834122	0.915081	0.676693
53188-07-1	Prestw-530	Trolox	1.91288	1.49831	0.728764	2.92312
67-03-8	Prestw-631	Thiamine hydrochloride	-0.999655	0.838365	0.235082	-0.0447102
17230-88-5	Prestw-105	Danazol	-1.11499	-1.0806	0.666993	1.05348
71751-41-2	Prestw-660	Avermectin B1a	-1.76006	0.24349	1.0337	-1.92687
979-32-8	Prestw-1473	Estradiol Valerate	0.0451106	0.45676	0.208922	-0.493201
583-03-9	Prestw-1501	Fenipentol	1.44331	-1.14131	-1.0477	1.98114
7421-40-1	Prestw-837	Carbenoxolone disodium salt	0.255593	0.203192	0.0415525	0.930954
30034-03-8	Prestw-747	Cefamandole sodium salt	-1.71286	-0.951124	1.2438	2.05885
532-59-2	Prestw-49	Amyleine hydrochloride	-1.10873	-1.10935	2.36775	0.859192
25122-46-7	Prestw-781	Clobetasol propionate	0.575873	-0.757246	0.816553	2.4247
41372-20-7	Prestw-101	R(-) Apomorphine hydrochloride hemihydrate Emetic D1 agonist	0.244232	0.400475	-0.118037	1.10085
16980-89-5	Prestw-813	Bucladesine sodium salt	-1.77369	-0.534028	0.720753	-0.577664
64953-12-4	Prestw-819	Moxalactam disodium salt	0.299972	-2.31562	0.026193	3.02284
102130-43-8	Prestw-737	Atractyloside potassium salt	-1.34749	-1.30792	1.19126	1.15082
37091-65-9	Prestw-821	Azlocillin sodium salt	0.0983244	-0.986903	0.786751	-0.447415
56-75-7	Prestw-31	Chloramphenicol	1.33332	0.994168	-0.439055	0.155441
51022-98-1	Prestw-650	Butirosin disulfate salt	2.64699	1.0294	-0.533749	-0.379941
976-71-6	Prestw-1259	Canrenone	0.525382	1.27388	-0.104463	0.111202
22457-89-2	Prestw-654	Benfotiamine	0.27516	0.282368	0.0985227	0.344986
23964-57-0	Prestw-1032	Articaine hydrochloride	-0.459375	1.5973	1.34664	-0.518072
13539-59-8	Prestw-1003	Azapropazone	2.29143	0.0333788	0.176332	0.983585
115-46-8	Prestw-93	Azacyclonol	-0.0820709	-0.944828	3.51437	0.468486
17575-22-3	Prestw-656	Lanatoside C	-3.95183	-3.63485	-2.38394	-1.95935
2668-66-8	Prestw-743	Medrysone	-0.622331	0.69866	0.257114	0.87553
503-48-0	Prestw-750	Mevalonic-D, L acid lactone	0.192737	-0.871193	0.470738	2.2532
22373-78-0	Prestw-748	Monensin sodium salt	-4.58769	-1.21477	-4.50887	-4.32383
129-16-8	Prestw-787	Merbromin	0.390985	0.393056	-0.796901	0.332349
7177-50-6	Prestw-843	Nafcillin sodium salt monohydrate	-1.57087	-0.383052	2.45486	2.74992
8025-81-8	Prestw-745	Spiramycin Antibacterial Ribosomal protein synthesis inhibitor	0.119415	1.90533	0.672199	1.24422
86-35-1	Prestw-696	Ethotoin	0.795857	1.06499	1.28575	1.63966
103177-37-3	Prestw-1317	Pranlukast	-1.95959	-0.343968	2.22343	2.86719
42461-84-7	Prestw-744	Flunixin meglumine	0.367561	0.508729	1.31906	-0.194697
17617-45-7	Prestw-652	Picrotoxinin	-1.13222	0.859353	1.60354	0.107667
1177-87-3	Prestw-130	Dexamethasone acetate Antiinflammatory	-0.367207	-0.236126	0.714931	1.91375
73334-07-3	Prestw-872	Iopromide	-1.20198	-0.798246	2.26803	1.97892
27912-14-7	Prestw-847	(-) -Levobunolol hydrochloride Antiglaucoma drug Adrenergic beta antagonist	0.720788	0.794182	0.563625	0.323535
143-62-4	Prestw-436	Digitoxigenin Cardiotonic Na+ K+ ATPase inhibitor	-4.2374	-3.67473	-2.64891	-2.72298
20830-75-5	Prestw-437	Digoxin	-3.95985	-2.69907	-2.0559	-3.43287
5490-27-7	Prestw-159	Dihydrostreptomycin sulfate Antibacterial Ribosomal protein synthesis inhibitor	0.559249	0.135307	1.17116	0.144499
53797-35-6	Prestw-758	Ribostamycin sulfate salt Antibacterial Ribosomal protein synthesis inhibitor	1.52528	0.333822	0.348592	2.47086
302-22-7	Prestw-1374	Chlormadinone acetate progestogen, antineoplastic	0.205248	-0.916312	1.08277	1.15778
76963-41-2	Prestw-921	NIZATIDINE n/a	-0.258707	0.793872	1.65812	-0.063939
1070-11-7	Prestw-28	Ethambutol dihydrochloride	-0.977675	0.0194686	0.374246	-0.311325
40856-73-3	Prestw-864	Methylhydantoin-5-(D) _ -	0.00370399	0.172726	0.767024	0.24967
40856-73-3	Prestw-860	Methylhydantoin-5-(L) Anti-convulsant -	-0.0589132	0.569766	0.616033	-0.0704198
55837-27-9	Prestw-1047	Piretanide Diuretic Na+/Cl- tranporter inhibitor	0.356821	1.40625	-0.1327	2.16077
474-86-2	Prestw-850	Equilin	-2.4475	-1.62121	1.11966	0.627298
542449	Prestw-643	Flunisolide	-0.63515	-1.8002	1.52247	3.73494
426-13-1	Prestw-718	Fluorometholone	-1.03764	0.091901	2.28437	-0.301201
2135-17-3	Prestw-734	Flumethasone	-0.0402513	-1.07917	0.171583	-0.384503
30544-47-9	Prestw-1407	Etofenamate	0.922689	0.855091	2.23152	0.568698
1405-41-0	Prestw-160	Gentamicine sulfate	0.261614	-0.114084	1.04066	0.0995303
52239-63-1	Prestw-1068	Thiethylperazine dimalate	0.326114	0.500488	-0.173859	1.25428
553-08-2	Prestw-925	Thonzonium bromide	-2.69327	-2.6145	-1.53754	-1.68304
14176-50-2	Prestw-1022	Tiletamine hydrochloride	-0.792698	0.0900463	2.08028	1.37085
128-13-2	Prestw-958	Urosiol	1.39384	0.607713	1.73848	0.493571
520-26-3	Prestw-400	Hesperidin Hesperidine	1.62795	-0.228653	0.552842	1.29134
51-56-9	Prestw-62	Homatropine hydrobromide (R,S) HomatropineÂ·HBr	-0.716822	0.392108	2.95817	0.270731
1672-63-5	Prestw-30	Antipyrine, 4-hydroxy	0.102325	1.21564	0.315246	0.631013
2192-20-3	Prestw-133	Hydroxyzine dihydrochloride	-0.535742	-0.646141	-0.0766548	0.821696
101-31-5	Prestw-233	Atropine sulfate Hyoscyamine Hyoscyamine (L) atropine	-1.66817	2.08997	1.45793	-0.936007
73220-03-8	Prestw-971	Remoxipride Hydrochloride	-0.532463	0.813429	0.774087	0.598529
4910-46-7	Prestw-1091	Spaglumic acid	0.166262	0.335758	0.319829	0.147365
53-39-4	Prestw-1192	Oxandrolone	1.39748	1.22525	0.882917	1.14181
859-18-7	Prestw-302	Lincomycin Lincomycin hydrochloride	1.01096	-0.783056	0.682396	3.65638
68291-97-4	Prestw-1162	Zonisamide	0.483815	1.89022	1.64131	-0.452473
51037-30-0	Prestw-1127	Acipimox	2.17145	0.206435	0.588121	0.842913
56180-94-0	Prestw-1174	ACARBOSE Acarbose	-0.00143195	2.40938	2.90306	0.894553
55079-83-9	Prestw-1165	Acitretin	1.14075	0.0117667	0.996312	0.58699
61379-65-5	Prestw-1157	RIFAPENTINE Rifapentine	-1.31689	-1.0271	1.19175	5.24703
6804-07-5	Prestw-1121	Carbadox	-0.554172	-0.264637	0.241086	0.842779
1867-73-8	Prestw-338	N6-methyladenosine	0.994009	0.402474	-0.585671	-0.232832
16676-29-2	Prestw-116	Naltrexone hydrochloride dihydrate	-0.784716	0.822142	2.67935	0.238306
88678-31-3	Prestw-1140	Liranaftate	0.505749	0.430738	0.802629	2.17686
177036-94-1	Prestw-1497	Ambrisentan antihypertensive endothelin receptor antagonist	-0.183349	-0.257958	-0.208791	0.837575
58895-64-0	Prestw-1490	Nalmefene hydrochloride narcotic antagonist opioid receptor antagonist	-0.55229	-0.205467	0.637903	1.21387
52-66-4	Prestw-1477	L-Penicillamine Penicillamine	-1.08	-0.388383	1.7976	1.60978
50-24-8	Prestw-274	Prednisolone	0.887484	-0.039686	1.45732	3.58177
53-03-2	Prestw-77	Prednisone	-0.423815	1.12098	0.0593733	0.620605
1214-39-7	Prestw-189	Aminopurine, 6-benzyl	-0.149766	-0.388059	3.32081	1.65116
33401-94-4	Prestw-212	Pyrantel tartrate	-0.838941	0.404064	3.49389	0.0869021
6209-17-2	Prestw-14	Sulfacetamide sodic hydrate	0.267779	0.355333	1.87322	0.427387
57-85-2	Prestw-401	Testosterone propionate	1.06467	-0.0561555	0.912049	0.743636
52-01-7	Prestw-128	Spironolactone	-0.281613	1.31524	1.85232	1.29513
3810-74-0	Prestw-321	Streptomycin sulfate	-1.14944	-0.101074	0.941641	0.59562
85-31-4	Prestw-347	Thioguanosine	-0.476661	0.689633	1.49375	0.885845
13492-01-8	Prestw-173	Tranylcypromine hemisulfate Tranylcypromine hydrochloride	-0.0317018	1.00756	0.604517	0.56465
300-68-5	Prestw-331	Tremorine dihydrochloride	-0.684185	0.538047	2.63868	-0.0840669
1617-90-9	Prestw-271	Vincamine	-1.81796	-0.313309	-1.73346	-0.193872
579-56-6	Prestw-68	Isoxsuprine hydrochloride	0.799105	1.85465	1.97155	0.250582
1405-10-3	Prestw-158	Neomycin Neomycin sulfate	-0.166533	-1.35468	1.60587	0.667575
16846-24-5	Prestw-154	Josamycin KITASAMYCIN	-0.780971	-0.757041	-0.205513	1.23188
38304-91-5	Prestw-20	Minoxidil	-1.40434	-0.0766401	0.513347	1.00397
62-97-5	Prestw-79	Diphemanil methylsulfate	4.15812	-0.117248	3.54448	2.32794
54-42-2	Prestw-18	Idoxuridine	0.344802	-0.431654	0.700181	1.0815
27523-40-6	Prestw-127	Isoconazole	1.0897	-0.39555	-0.115169	0.25245
52-76-6	Prestw-95	Lynestrenol	0.611705	0.330535	0.514781	0.543611
2347-80-0	Prestw-149	Thioproperazine dimesylate	-1.19719	-0.118794	1.46759	0.0448208
61-57-4	Prestw-469	Niridazole	-0.606076	-0.0916733	1.43735	-0.0269508
6106-81-6	Prestw-232	(-)-Scopolamine N-oxide Scopolamin-N-oxide hydrobromide	-1.82272	-0.386093	2.75397	3.7955
68-19-9	Prestw-433	Cyanocobalamin	-0.421775	-0.851017	1.62366	3.20193
68813-55-8	Prestw-398	Oxantel pamoate	-0.670917	0.00064967	3.47315	1.99544
31112-62-6	Prestw-463	Metrizamide	-0.667884	-0.691882	2.32771	0.20715
1982-36-1	Prestw-283	Homochlorcyclizine dihydrochloride	-0.498984	-1.61047	1.23157	3.56296
311074	Prestw-36	Troleandomycin	0.653324	0.5113	-1.67294	-0.555116
6153-33-9	Prestw-455	Mebhydroline 1,5-naphtalenedisulfonate	-0.310031	-0.360704	0.639778	0.67298
304-20-1	Prestw-169	Hydralazine hydrochloride	0.116996	-0.170601	0.290603	2.87825
83-43-2	Prestw-279	Methylprednisolone, 6-alpha	-0.124361	-0.0857585	0.894515	0.776673
13614-98-7	Prestw-315	Minocycline hydrochloride Minocycline·HCl	-0.531332	-0.664575	2.16893	-0.382765
66357-59-3	Prestw-201	Ranitidine hydrochloride	-0.553299	0.605573	0.5987	0.745711
434-03-7	Prestw-261	Ethisterone	-0.574597	-0.0891523	1.85453	0.666815
68-22-4	Prestw-253	Norethindrone	0.213975	0.403981	1.00691	0.853495
514-36-3	Prestw-281	Fludrocortisone acetate	-0.528819	-0.503008	1.72752	2.76898
6398-98-7	Prestw-309	Amodiaquin dihydrochloride dihydrate	-0.291822	0.281953	1.06341	-0.801174
92953-10-1	Prestw-319	Clofilium tosylate	-4.30508	-3.8394	-2.0984	-2.34583
50-81-7	Prestw-325	Ascorbic acid	0.680145	0.127014	1.00139	1.70272
3416-26-0	Prestw-381	Lidoflazine	-1.64115	-0.164136	1.68959	0.222193
378-44-9	Prestw-362	Betamethasone	-0.109616	-0.0490302	1.68295	1.7453
26787-78-0	Prestw-357	Amoxicillin	1.04731	0.23516	-0.0222787	0.812977
957-68-6	Prestw-424	Cephalosporanic acid, 7-amino	-1.03202	-1.16736	0.727694	2.76218
37517-28-5	Prestw-395	Amikacin hydrate	-0.677641	-0.6114	1.21117	0.333366
1397-89-3	Prestw-410	Amphotericin B	1.72611	1.80806	1.35686	1.69727
113826-44-1	Prestw-327	Cefoperazone dihydrate	3.05282	1.37654	0.848037	0.933771
636-54-4	Prestw-354	Clopamide	0.803924	-0.159232	1.92503	0.903127
50-41-9	Prestw-397	Clomiphene citrate (Z,E)	-2.66491	-0.274187	1.14766	0.868386
23239-51-2	Prestw-349	Ritodrine hydrochloride	-1.4805	1.08935	2.62761	-0.444132
115767-94-7	Prestw-406	SR-95639A dihydrochloride		-0.519542	1.76028	-1.26574
89796-99-6	Prestw-175	Aceclofenac	-1.51056	-0.0366342	1.91234	0.260045
152-72-7	Prestw-110	Acenocoumarol	1.64231	0.595392	-0.15505	-0.487959
37661-08-8	Prestw-416	Bacampicillin hydrochloride	0.683558	-0.785486	1.31084	2.48477
2062-84-2	Prestw-484	Benperidol	-1.23501	-0.045755	2.62407	1.84507
81098-60-4	Prestw-430	Cisapride	1.70571	1.03071	0.0752652	-0.591732
1264-72-8	Prestw-486	Colistin sulfate	1.04056	0.50036	4.50168	1.92684
38362-01-5	Prestw-460	Dinoprost trometamol Prostaglandin F2 Prostaglandin F2a	0.911069	-0.285351	-1.47946	-0.351467
897-15-4	Prestw-488	Dosulepin hydrochloride	0.459421	0.317527	1.67808	0.62662
66108-95-0	Prestw-512	Iohexol	-0.534778	0.380884	3.57781	0.902771
1553-34-0	Prestw-491	Metixene hydrochloride	-1.70847	-1.59941	0.59732	0.33782
303-50-4	Prestw-513	Norcyclobenzaprine	-1.47553	-1.04083	0.679639	-0.835197
67915-31-5	Prestw-495	Terconazole	-1.241	-1.20094	0.730092	-0.461948
33005-95-7	Prestw-496	Tiaprofenic acid	1.22073	0.34738	1.21891	0.94553
1404-93-9	Prestw-497	Vancomycin hydrochloride	-0.882759	-0.0869617	1.81461	0.879966
2610-05-1	Prestw-425	Chicago sky blue 6B	-0.477712	-0.364819	1.55413	0.958452
751-94-0	Prestw-390	Fusidic acid sodium salt	1.3001	-0.58377	3.58622	0.390378
13292-46-1	Prestw-525	Rifampicin	0.0498954	-1.01205	0.15829	0.0477728
1400-61-9	Prestw-517	Nystatine	-0.557793	-1.25224	-4.41634	-1.90595
1235-82-1	Prestw-502	Biperiden hydrochloride	0.501619	0.180195	0.320492	1.26284
63245-28-3	Prestw-504	Etifenin	-0.235897	0.0926911	0.934781	1.03372
53179-09-2	Prestw-506	Sisomicin sulfate	-0.017974	0.373938	-0.745882	2.49625
322-79-2	Prestw-528	Triflusal	-0.735145	0.165696	2.06555	0.301119
145-13-1	Prestw-546	Pregnenolone	0.794233	-0.0321083	0.522747	0.996662
25717-80-0	Prestw-547	Molsidomine	0.169379	-0.472864	4.06177	0.711069
13171-25-0	Prestw-549	Trimetazidine dihydrochloride	2.01734	0.0288707	-0.215682	-0.490276
602-41-5	Prestw-539	Thiocolchicoside	-2.3798	-1.72833	2.31693	0.203308
20554-84-1	Prestw-550	Parthenolide	-0.597058	0.106668	1.31915	-0.030262
69-43-2	Prestw-560	Prenylamine lactate	-2.57775	-0.423307	1.24923	0.722827
886-74-8	Prestw-234	Chlorphensin carbamate	-0.839377	0.621028	2.6884	0.144716
68-23-5	Prestw-24	Norethynodrel	0.333027	-1.68922	-0.373909	-0.00908807
3717-88-2	Prestw-242	Flavoxate hydrochloride	0.297241	1.33762	1.38	-0.00197586
3254-89-5	Prestw-252	Diphenidol hydrochloride	-1.52055	-0.750781	1.87133	0.751698
5987-82-6	Prestw-57	Benoxinate hydrochloride	-1.87521	-0.860406	-0.475521	0.00252102
100900-16-1	Prestw-615	Chrysene-1,4-quinone	-2.00995	-1.27376	-0.773594	2.35303
2181-04-6	Prestw-148	Canrenoic acid potassium salt	-0.0257048	3.79708	0.745455	-0.497871
78110-38-0	Prestw-185	Aztreonam	-1.51117	1.10079	0.694584	-0.540385
54063-56-8	Prestw-421	Suloctidil	-3.0159	-2.87145	-0.964992	0.136651
1397-94-0	Prestw-222	Antimycin A Antimycin A1	-4.06253	-2.2847	-0.435398	0.503251
83919-23-7	Prestw-572	Mometasone furoate	-1.03678	-1.13301	2.35116	-0.346552
5908-99-6	Prestw-565	Atropine sulfate Hyoscyamine Hyoscyamine (L) atropine	-0.552636	0.0936329	1.61489	0.285142
320-67-2	Prestw-866	Azacytidine-5	0.0968982	0.648317	0.834003	-0.0473992
60414-06-4	Prestw-845	Amiprilose hydrochloride	-0.509291	0.988587	1.44649	-0.288514
5534-09-8	Prestw-855	Beclomethasone dipropionate	-0.808424	-0.306856	2.69069	3.33523
56238-63-2	Prestw-720	Cefuroxime sodium salt	0.580385		-0.18106	3.00792
7104-38-3	Prestw-797	Methotrimeprazine maleat salt	-0.173497	-1.30686	0.514449	2.62384
25535-16-4	Prestw-792	Propidium iodide	0.360885	0.385629	-0.456373	0.90003
1263-89-4	Prestw-867	Paromomycin sulfate	-0.026448	0.243518	0.471443	1.079
93957-55-2	Prestw-859	Fluvastatin sodium salt	-3.46895	-2.01264	-0.75266	-0.117762
47141-41-3	Prestw-857	(+) -Levobunolol hydrochloride Antiglaucoma drug Beta adrenergic antagonist	0.335629	0.989652	1.03511	1.15549
23979-41-1	Prestw-791	NAPROXEN SODIUM Naproxen naproxen	1.84283	1.14751	1.06173	0.693574
536-93-6	Prestw-794	Eucatropine hydrochloride	2.8381	0.468075	-0.27712	0.786644
53-42-9	Prestw-697	Androsterone	0.967204	0.422532	1.09522	0.742125
1524-88-5	Prestw-645	Flurandrenolide	0.0422617	0.688391	2.06145	-0.36799
356-12-7	Prestw-774	Fluocinonide	0.0667869	0.932057	0.659332	0.905259
3093-35-4	Prestw-655	Halcinonide	1.37835	1.12388	2.26186	0.0767436
120-97-8	Prestw-809	Dichlorphenamide	1.00334	0.805286	1.511	0.351621
66734-13-2	Prestw-771	Alclometasone dipropionate	-0.249104	1.13813	2.6639	2.0587
104-31-4	Prestw-12	Benzonatate	0.690957	-0.664856	1.1097	1.20079
138-92-1	Prestw-43	Betazole hydrochloride	1.26599	0.695421	-1.67458	-0.303319
138890-62-7	Prestw-365	Brinzolamide	0.462162	0.204891	1.76549	-1.19295
64872-77-1	Prestw-408	Butoconazole nitrate	-0.921769	-1.41007	1.19504	1.15715
51781-21-6	Prestw-446	Carteolol hydrochloride	-0.999173	-0.879599	2.19681	0.13918
123171-59-5	Prestw-1118	Cefepime hydrochloride Antibacterial Peptidoglycan synthesis inhibitor	-1.45238	0.124579	1.2344	-0.319953
79350-37-1	Prestw-462	CEFIXIME TRIHYDRATE Cefixime	1.57922	0.983935	0.830587	-0.184388
60925-61-3	Prestw-470	Ceforanide	-0.121921	0.0913539	1.90214	0.535617
69712-56-7	Prestw-473	Cefotetan	0.395022	-0.900761	1.68551	3.55015
61622-34-2	Prestw-482	Cefotiam hydrochloride	0.830074	-0.525251	1.25233	-0.560828
78439-06-2	Prestw-489	Ceftazidime pentahydrate	-1.41698	0.279002	2.66988	0.394119
34097-16-0	Prestw-1119	Clocortolone pivalate Glucocorticoid Glucocorticoid receptor agonist	1.22282	0.57538	1.18948	-1.01122
56-94-0	Prestw-616	Demecarium bromide	-1.09568	-0.465675	-0.874277	-1.0253
33564-31-7	Prestw-619	Diflorasone Diacetate	0.476966	2.00385	-0.000651167	0.228965
2773-92-4	Prestw-630	Dimethisoquin hydrochloride	-0.778061	-0.0339641	-1.11325	1.83889
64019-93-8	Prestw-632	Dipivefrin hydrochloride	0.887954	1.6166	-0.0952973	1.56134
130693-82-2	Prestw-1116	Dorzolamide hydrochloride Antiglaucoma drug Carbonic anhydrase inhibitor	-0.0207281	-0.602061	0.425824	2.09022
152-62-5	Prestw-671	Dydrogesterone	0.0415855	0.962486	-0.0409356	1.33266
22195-34-2	Prestw-767	Guanadrel sulfate	-0.685405	1.64211	2.04242	0.00473779
532-76-3	Prestw-788	Hexylcaine hydrochloride	0.326999	2.59394	1.24292	0.0604602
16034-77-8	Prestw-838	Iocetamic acid	0.278765	1.04155	1.85523	1.64847
92339-11-2	Prestw-848	Iodixanol	-1.74684	1.80522	2.50245	-0.0199115
60166-93-0	Prestw-871	Iopamidol	0.858303	1.20808	0.201946	1.11635
8771-40-2	Prestw-878	Ioversol	0.965899	1.19062	-1.64628	0.988768
59-63-2	Prestw-795	Isocarboxazid	-0.120872	1.29034	1.63421	-0.00601827
338-98-7	Prestw-6	Isoflupredone acetate	-0.493212	0.556642	3.02229	1.8545
1393-48-2	Prestw-522	Thiostrepton	-4.7122	-3.06266	-4.58607	-3.85682
11072-93-8	Prestw-676	Beta-Escin	-1.03689	-1.49801	-2.1821	-3.84952
14508-49-7	Prestw-1087	2-Chloropyrazine	-0.741746	0.759988	1.2302	-1.46001
466-06-8	Prestw-986	Proscillaridin A	0.989844	-2.99337	-3.1736	-2.80075
13071-11-9	Prestw-1075	(R)-Propranolol hydrochloride	0.632634	0.801901	0.837636	0.470372
104015-29-4	Prestw-1082	(-)-Eseroline fumarate salt	-0.4332	0.372271	0.930798	-0.092975
3306-62-5	Prestw-913	2-Aminobenzenesulfonamide	9.05397	-1.0478	0.466503	3.33123
382-45-6	Prestw-899	Adrenosterone	-0.306355	-0.504039	2.61642	1.47392
64-65-3	Prestw-882	Bemegride	-0.0574057	-1.41241	0.940543	3.41564
853-23-6	Prestw-937	Dehydroisoandosterone 3-acetate	0.681175	-0.308137	0.186073	0.987853
1672-46-4	Prestw-883	Digoxigenin	-3.36552	-2.90585	-3.107	-1.95081
23256-33-9	Prestw-983	Dimaprit dihydrochloride	-0.569826	-0.258766	2.16394	0.666024
73231-34-2	Prestw-955	Florfenicol	0.290401	-1.37605	0.617373	3.52613
108579-67-5	Prestw-1080	Methiazole	-5.50519	-3.65622	-2.69187	-1.67808
15180-03-7	Prestw-1036	Alcuronium chloride	-2.08981	-1.29652	0.389059	0.587464
23930-37-2	Prestw-1001	Alfadolone acetate	-0.625037	-0.169166	0.0934085	0.273855
37321-09-8	Prestw-1005	Apramycin		0.402376	-2.9582	-0.819035
5928-84-7	Prestw-1028	Benzathine benzylpenicillin	-2.49273	-0.516152	-2.74949	-0.185652
61-75-6	Prestw-942	Bretylium tosylate	-0.444738	-0.0827936	1.26371	0.488987
742-20-1	Prestw-994	Cyclopenthiazide	-0.885822	0.274033	1.19808	0.548263
427-51-0	Prestw-1074	Cyproterone acetate	-0.566563	-0.899132	1.54486	1.07773
2169-75-7	Prestw-1013	Deptropine citrate		-1.58819	2.73783	3.8938
35554-44-0	Prestw-963	Enilconazole	-1.27602	-0.998235	0.902673	0.903444
2363-58-8	Prestw-1006	Epitiostanol	0.354184	-0.551439	1.30755	2.97842
2624-44-4	Prestw-1015	Ethamsylate	-0.982473	0.27925	1.40996	1.12269
297-76-7	Prestw-908	Ethynodiol diacetate	-0.60358	0.623839	0.928609	1.26115
534-87-2	Prestw-1017	Etilefrine hydrochloride	2.76962	1.50201	1.01823	0.617655
33125-97-2	Prestw-1041	1H-Imidazole-5-carboxylic acid, 1-(1-phenylethyl)-, ethyl ester, (R)- [CAS] Etomidate	1.73278	0.933694	2.44483	0.0652326
5728-52-9	Prestw-893	Felbinac	0.45483	0.862552	1.1344	1.36185
1847-24-1	Prestw-1011	Flucloxacillin sodium	1.37511	1.20242	1.7173	1.87162
2105-43-3	Prestw-1007	Fursultiamine Hydrochloride	0.983246	0.368782	0.760205	1.17279
33342-05-1	Prestw-991	Gliquidone	-0.850783	-0.443058	1.46134	0.88985
36167-63-2	Prestw-1031	Halofantrine hydrochloride		-2.73235	-3.15351	-1.60986
90-33-5	Prestw-901	4-Methylumbelliferone Hymecromone	-0.285184	-0.562725	1.33397	4.7235
39236-46-9	Prestw-1071	Imidurea	-0.0512002	0.409853	1.96486	-0.707633
606-17-7	Prestw-939	Iodipamide	0.0214452	-0.904755	1.16618	2.35768
59017-64-0	Prestw-1062	Ioxaglic acid	-2.57476	0.292946	-2.34799	-2.5655
7492-31-1	Prestw-1023	Isometheptene mucate	1.57734	1.07444	1.0701	0.708861
75695-93-1	Prestw-1021	Isradipine	-0.999785	-1.59247	0.622243	1.7352
79547-78-7	Prestw-1039	Levocabastine hydrochloride	0.290064	-0.939067	0.503886	3.13269
5714-90-9	Prestw-1054	Levopropoxyphene napsylate	-0.608892	-2.30605	1.68848	-3.55929
992-21-2	Prestw-1000	Lymecycline	1.78062	-0.250044	0.157945	2.66307
956-03-6	Prestw-1064	Meprylcaine hydrochloride	-0.725338	0.0097459	1.04896	1.08521
59263-76-2	Prestw-1004	Meptazinol hydrochloride	1.7948	0.32773	0.870526	1.72904
53-46-3	Prestw-1066	Methantheline bromide	-1.47693	0.414813	3.74643	0.320004
52-88-0	Prestw-900	Methylatropine nitrate	1.31322	0.187309	0.498406	0.0440223
54-36-4	Prestw-904	Metyrapone	-3.4913	-0.648617	-2.78419	-0.119895
103-16-2	Prestw-912	Monobenzone	-0.798305	-1.80527	0.499989	2.29999
31883-05-3	Prestw-1051	Moricizine hydrochloride	-1.51567	-0.459095	2.50768	0.329268
65473-14-5	Prestw-1063	Naftifine hydrochloride	-0.587774	-0.562668	0.341515	0.0914224
23256-30-6	Prestw-1024	Nifurtimox	-0.896652	-0.705821	0.902429	1.22954
58652-20-3	Prestw-1033	Nomegestrol acetate	-1.68301	-0.518176	-2.269	0.724668
6452-73-9	Prestw-1057	Oxprenolol hydrochloride	0.0490001	-2.24245	1.24259	-3.90403
14255-87-9	Prestw-1110	Parbendazole Antiparasitic	2.08533	-4.01917	-2.90474	-2.333
38363-32-5	Prestw-1043	Penbutolol sulfate	-0.642356	-0.848611	1.80023	0.113336
86-34-0	Prestw-1061	Phensuximide	12.6788	-0.2955	0.102969	0.0329854
3819-00-9	Prestw-1048	Piperacetazine	-2.6654	-1.22295	1.84449	0.948737
33817-20-8	Prestw-1009	Pivampicillin	-0.419042	-0.340472	0.39052	0.542256
32887-03-9	Prestw-1053	Pivmecillinam hydrochloride	-0.733676	0.075702	3.11422	1.03372
51-15-0	Prestw-943	Pralidoxime chloride	0.639855	-0.598153	0.164886	4.01519
73771-04-7	Prestw-1044	Prednicarbate	2.76911	0.85174	2.15296	0.467878
550-83-4	Prestw-1059	Propoxycaine hydrochloride	-3.08991	-1.12944	-3.13842	-1.14395
3546-41-6	Prestw-1040	Pyrvinium pamoate	-4.11677	-4.03593	-2.92057	-3.54794
73-49-2	Prestw-1050	Quinethazone	-0.583503	-0.452096	1.69578	0.654948
72559-06-9	Prestw-1109	Rifabutin Antibiotic RNA-polymerase inhibitor	-0.556733	-1.60143	1.85843	0.233774
49697-38-3	Prestw-1020	Rimexolone	0.468383	-0.28492	0.763858	0.915774
99592-39-9	Prestw-1045	Sertaconazole nitrate	-0.228568	-0.853583	-2.01153	-1.04758
39878-70-1	Prestw-1010	Talampicillin hydrochloride	0.375227	0.351983	1.22062	0.383382
74682-62-5	Prestw-1067	Ticarcillin sodium	-0.228309	-0.989997	-1.87087	-1.11232
15421-84-8	Prestw-1012	Trapidil	0.326609	2.33153	0.350527	0.517974
10310-32-4	Prestw-1019	Tribenoside	-0.498735	-0.547001	-0.0546304	0.204753
4310-35-4	Prestw-1042	Tridihexethyl chloride	-0.924016	-1.07663	1.91401	-0.879164
70-00-8	Prestw-1056	Trifluridine	0.966193	0.583526	0.489675	-0.0202576
129497-78-5	Prestw-1105	Verteporfin Treatment of age-related macular degeneration	-0.774697	1.62428	0.416512	1.79584
37883-00-4	Prestw-1113	Viomycin sulfate Antibacterial Protein synthesis inhibitor	2.49619	0.208181	0.347628	0.762587
633-59-0	Prestw-998	Zuclopenthixol hydrochloride	-0.560829	0.32036	-0.201509	1.84568
77086-19-2	Prestw-935	Dizocilpine maleate	0.0219256	0.133545	-0.147534	-0.849761
98636-73-8	Prestw-981	Nitrocaramiphen hydrochloride	0.113748	-0.392594	-0.656362	-0.314428
60762-57-4	Prestw-973	Pirlindole mesylate	-0.0188069	-0.807121	0.168862	-0.594104
25301-02-4	Prestw-954	Tyloxapol	0.269814	-0.0497654	-0.977037	0.183219
1405-87-4	Prestw-919	Bacitracin	0.536945	-0.51323	-0.58168	-2.35485
105826-92-4	Prestw-461	Tropisetron HCl	0.153373	-1.21275	1.7732	-2.74192
121-59-5	Prestw-413	Carbarsone	-0.37786	0.857447	-0.862323	-0.736979
124858-35-1	Prestw-1120	Nadifloxacin Antibacterial Peptidoglycan synthesis inhibitor	-0.563747	0.181106	0.880476	1.71026
59338-87-3	Prestw-451	Alizapride HCl	-0.959831	-0.517994	0.363503	-0.89918
55837-30-4	Prestw-1104	Clonixin Lysinate Analgesic	1.26291	-0.655812	-0.617158	1.68624
2468-21-5	Prestw-187	Catharanthine	-0.00276718	-0.344385	0.427279	0.911812
71125-38-7	Prestw-369	Meloxicam	-0.982985	-0.872458	-2.72715	0.0368924
51022-69-6	Prestw-1476	Amcinonide Glucocorticoid	-0.740307	-1.57567	0.738982	-0.766107
41294-56-8	Prestw-1211	Alfacalcidol	-0.996839	-0.0160458	-1.691	-1.3412
90-84-6	Prestw-1471	Amfepramone hydrochloride	-0.862137	-0.614911	0.591827	-0.515005
88150-42-9	Prestw-1219	Amlodipine	0.0395483	0.30743	-1.13082	-0.395874
80621-81-4	Prestw-1478	RIFAXIMIN n/a	-0.930366	-0.203754	0.202821	-1.80668
532-11-6	Prestw-1223	Anethole trithione n/a	0.433642	-0.341617	-0.884134	-0.721518
132-17-2	Prestw-1236	Benztropine mesylate	-0.691145	-1.6107	-0.610946	1.3969
147536-97-8	Prestw-1244	Bosentan	0.0911372	-0.919807	-1.34755	-0.341899
149-64-4	Prestw-1253	Butylscopolammonium (n-) bromide Scopolamine N-butylbromide	-0.337895	-0.887345	-0.254379	-0.11178
18046-21-4	Prestw-1254	Fentiazac	-0.574152	-1.51425	0.587686	0.870951
139481-59-7	Prestw-1258	Candesartan antihypertensive angiotensin II receptor antagonist	-0.715077	-0.245865	0.122479	-1.3804
95058-81-4	Prestw-1266	Gemcitabine antineoplastic	0.541618	0.676097	-0.829054	-0.35943
16320-04-0	Prestw-1267	Gestrinone	0.946725	-0.582015	-1.20412	1.75788
87233-61-2	Prestw-1274	Emedastine	-0.166998	-0.328616	-1.23601	-0.969859
95847-70-4	Prestw-1292	Ipsapirone	-0.390103	0.655779	0.51894	0.230429
103890-78-4	Prestw-1297	Lacidipine	-0.620707	1.10345	-0.405813	0.141529
52549-17-4	Prestw-1318	Pranoprofen	-0.441221	-0.887047	0.261765	-0.468899
98769-81-4	Prestw-1328	Reboxetine mesylate	0.146095	-0.131857	0.177421	-0.756582
13392-28-4	Prestw-1331	Rimantadine Hydrochloride	-0.114102	-0.161321	-0.0950771	-1.29688
123441-03-2	Prestw-1334	Rivastigmine Nootropic butyryl- and acetylcholinesterase inhibitor	-0.0883572	-0.0447615	-0.432041	-0.185496
106516-24-9	Prestw-1341	Sertindole	-1.0227	-0.694309	-0.395184	-1.65221
110871-86-8	Prestw-1343	Sparfloxacin antibacterial bacterial DNA gyrase inhibitor	-0.581569	-2.12731	-1.63744	-0.310425
68373-14-8	Prestw-1345	Sulbactam antibacterial (in combination with beta-lactam antibiotics) beta-lactamase inhibitor	-1.45942	-0.524809	-2.50325	-0.336101
113712-98-4	Prestw-1351	Tenatoprazole	-1.17071	-2.18433	0.747126	-1.40732
212141-51-0	Prestw-1358	Vatalanib	-0.248726	-0.346546	-0.446674	-0.522184
26615-21-4	Prestw-1368	Zotepine	-1.21737	-1.73191	-0.179422	-2.6747
1215-83-4	Prestw-1380	Clobutinol hydrochloride	-0.378773	-0.893712	0.556212	-0.977727
57808-65-8	Prestw-1385	Closantel	-0.0629655	-1.07069	0.0813424	0.787297
3239-45-0	Prestw-1392	Dexfenfluramine hydrochloride	-0.956068	0.136097	0.569602	2.72695
315-80-0	Prestw-1393	Dibenzepine hydrochloride	-0.59064	-1.21076	0.886964	0.36654
101831-37-2	Prestw-1394	Diclazuril coccidiostat	-0.583093	-0.838979	0.573744	-1.05862
116314-67-1	Prestw-1403	Entacapone	0.71575	0.473871	-0.360121	-1.29813
202409-33-4	Prestw-1408	Etoricoxib	-0.539775	-1.21323	-0.665197	0.872746
54350-48-0	Prestw-1409	Etretinate	-0.110082	-1.08282	-0.719034	-0.701502
79660-72-3	Prestw-1414	Fleroxacin antibiotic	-0.520298	-1.57334	1.47296	1.53839
50-91-9	Prestw-1415	Floxuridine	-0.8552	-2.19125	0.481392	0.77156
566-48-3	Prestw-1420	Formestane	0.085305	-0.217918	-0.0163924	-0.43425
98048-97-6	Prestw-1423	Fosinopril antihypertensive angiotensin converting enzyme inhibitor	0.148346	-0.379055	-0.938937	-0.153331
2919-66-6	Prestw-1435	Melengestrol acetate progestogen	-1.22484	0.682507	-0.596865	0.568498
59122-46-2	Prestw-1443	Misoprostol	0.370243	-0.171977	0.764105	-0.720276
35189-28-7	Prestw-1452	Norgestimate	-0.347215	-1.26866	-0.55421	0.357429
97322-87-7	Prestw-1467	Troglitazone	1.01848	0.264876	-0.706058	2.53838
57470-78-7	Prestw-1132	Celiprolol HCl	-0.248394	-0.324569	-0.591205	0.0810663
69975-86-6	Prestw-1136	Doxofylline	-0.439112	-1.18808	0.983042	-1.05434
75530-68-6	Prestw-1154	Nilvadipine	-0.105168	-0.999297	-0.0292304	-0.298553
21679-14-1	Prestw-1483	Fludarabine phosphate as antineoplastic inhibits DNA synthesis by interfering with ribonucleotide reductase and DNA polymerase	1.47494	0.521214	-0.0170826	-0.367023
50-03-3	Prestw-1486	Cortisol acetate	0.94242	0.448413	-0.359983	0.402432
520-27-4	Prestw-1503	Diosmin	0.312624	-0.0465672	-0.444465	-0.495127
652-37-9	Prestw-1507	Acefylline	-0.118901	-0.601332	-0.359568	0.40257
108612-45-9	Prestw-1506	Mizolastine	0.0874871	0.494062	0.780395	2.06931
14484-47-0	Prestw-1509	Deflazacort	-0.134654	-0.406895	-0.460616	0.984561
85650-56-2	Prestw-1231	Asenapine maleate	-0.23495	-1.60086	-0.275224	-0.0488326
105956-97-6	Prestw-1379	Clinafloxacin	-0.858333	-0.699432	0.497267	-0.256174
4961-41-5	Prestw-1387	Tetraethylenepentamine pentahydrochloride	-0.898868	-1.23721	1.77238	1.35963
121961-22-6	Prestw-1431	Loracarbef	-0.991151	-0.994697	-0.703573	0.0847935
188062-50-2	Prestw-1512	Abacavir Sulfate	0.0973546	-0.365559	0.606184	0.49285
122647-32-9	Prestw-1508	Ibutilide fumarate	0.274983	-0.146389	0.790196	1.02694
102676-31-3	Prestw-1515	Fadrozole hydrochloride	-0.721345	-0.656199	0.715652	0.479184
