# Supplementary material for: Cholesterol Metabolism Is a Druggable Axis that Independently Regulates Tau and Amyloid-β in iPSC-Derived Alzheimer’s Disease Neurons
Source: Cell Stem Cell. 2019 Mar 7;24(3):363–375.e9. doi: 10.1016/j.stem.2018.12.013 (PMC6414424; doi:10.1016/j.stem.2018.12.013)
Supplement: Table S3. Comparison of Primary and Secondary Screen Results, Related to Figure 1 [file mmc3.xlsx]

## Sheet: Table S3 hits
*All these compound were hits in the initial screen (Z-score pThr231/tTau <-2 in at least one replicate) and in the confirmational screen (also Z-score pThr231/tTau <-2 in at least one replicate). The Average Z-score for cell titer glo and pThr231Tau/tTau is the average from 4 repeats (n=2 for initital screen and n=2 for secondary screen). Compounds are sorted by the average effect on pTau/tTau. …
						Primary screen Z-scores				Confirmation screen Z-scores
Compound name	CAS Number	Average Z scores CeLLTiter-Glo	Average Z scores Ratio pThr231Tau/total Tau	Compound function		pThr231Tau/tTau	duplicate pThr231Tau/tTau	cell titer glo	cell titer glo duplicate plate	pThr231Tau/tTau	duplicate pThr231Tau/tTau	cell titer glo	cell titer glo duplicate plate
Methiazole	108579-67-5	-1.59721	-6.17635	antithyroid		-5.50519	-3.65622	-2.69187	-1.67808	-7.00544	-8.53857	-1.06008	-0.958796
HEXACHLOROPHENE n/a	70-30-4	-1.91655	-5.96379	disinfectant		-3.92623	-4.68368	-3.7404	-1.88162	-6.01281	-9.23244	-1.22048	-0.823702
BENZETHONIUM CHLORIDE Benzethonium chloride	121-54-0	-2.96355	-5.95019	antimicrobial		-4.3203	-2.77621	-4.41316	-3.67563	-7.26251	-9.44174	-2.02813	-1.7373
DEQUALINIUM CHLORIDE Dequalinium chloride hydrate Dequalinium dichloride	1255077-34-9	-3.0686	-5.72023	disinfectant		-5.97118	-3.7515	-3.94058	-4.32521	-6.12363	-7.0346	-2.01979	-1.98881
METHYLBENZTHONIUM CHLORIDE Methyl benzethonium chloride	25155-18-4	-3.76681	-5.52084	antimicrobial		-3.1955	-2.87555	-4.47714	-4.25989	-7.55684	-8.45546	-3.28959	-3.04061
ALEXIDINE HYDROCHLORIDE Alexidine dihydrochloride	22573-93-9	-3.96111	-5.44286	antimicrobial		-3.42612	-2.45937	-4.51557	-4.0727	-7.34319	-8.54274	-3.71097	-3.54519
Lanotisede C	17575-22-3	-2.37092	-5.42537	Cardiac Glycoside		-3.95183	-3.63485	-2.38394	-1.95935	-6.4991	-7.61571	-2.31143	-2.82895
Picropodophyllin Podophyllotoxin podophyllotoxin	518-28-5	-1.70112	-5.41592	IGFR-1 signaling inhibitor		-4.47469	-2.69815	-0.968399	-2.35054	-6.74874	-7.74208	-1.6371	-1.84842
Nocodazole	31430-18-9	-1.52672	-5.36274	Microtubule interactor		-3.74225	-4.16427	-2.73822	-1.19855	-6.38527	-7.15917	-1.35915	-0.81094
Digitoxigenin	143-62-4	-2.528	-5.31142	Cardiac Glycoside		-4.2374	-3.67473	-2.64891	-2.72298	-5.75381	-7.57975	-2.36499	-2.3751
PARAROSANILINE PAMOATE Therap cat: anthelmintic, antischistosomal	3248-91-7	-3.60702	-5.11836	antihelmic		-4.448	-6.23026	-4.44436	-1.79792	-3.72115	-6.07402	-3.54092	-4.64489
Nifuroxazide	965-52-6	0.095829	-5.11216	anti-diarrhea		-5.01699	-3.0044	-0.770002	-0.734179	-6.28482	-6.14244	0.749535	1.13796
Monensin sodium salt	22373-78-0	-2.02674	-5.05281	ionophore		-4.58769	-1.21477	-4.50887	-4.32383	-6.8592	-7.54959	0.636452	0.0892718
THIMEROSAL Thimerosal	54-64-8	-4.06228	-5.05247	antifungal		-4.12003	-2.44062	-4.4708	-4.02012	-5.8434	-7.80581	-3.79965	-3.95857
Digoxin	20830-75-5	-2.6453	-5.0318	Cardiac Glycoside		-3.95985	-2.69907	-2.0559	-3.43287	-6.22465	-7.24365	-2.52152	-2.5709
Flubendazole	31430-15-6	-0.043375	-5.00291	Microtubule interactor		-4.19107	-4.04413	-1.22509	-0.565176	-5.16461	-6.61184	0.605801	1.01096
NICOLSAMIDE Niclosamide	50-65-7	-3.68284	-4.99247	antihelmic		-3.84859	-4.11526	-6.09426	-3.20693	-2.18021	-9.82581	-2.55515	-2.87501
PRIMAQUINE DIPHOSPHATE Primaquine diphosphate	63-45-6	0.113601	-4.96837	malaria medication		-2.72838	-1.94641	1.78926	0.785209	-6.30441	-8.89428	-1.04609	-1.07397
Digoxigenin	1672-46-4	-2.21974	-4.94669	Cardiac Glycoside		-3.36552	-2.90585	-3.107	-1.95081	-5.91553	-7.59986	-1.8585	-1.96266
Pyrvinium pamoate	3546-41-6	-2.98131	-4.89725	antihelmic		-4.11677	-4.03593	-2.92057	-3.54794	-5.28268	-6.1536	-2.74947	-2.70724
Paclitaxel Taxol	33069-62-4	0.336838	-4.89176	Microtubule interactor		-2.82007	-3.4668	1.5102	-0.382981	-6.00138	-7.27877	0.563841	-0.343714
SALINOMYCIN, SODIUM antibiotic ex Streptomyces albus J Antibiotics 27: 814 (1954)	55721-31-8	-3.67466	-4.79408	antibiotic		-6.27928	-5.47396	-5.02958	-1.82427	-3.93803	-3.48504	-3.57205	-4.27272
Thiostrepton	1393-48-2	-2.0856	-4.77557	antibiotic		-4.7122	-3.06266	-4.58607	-3.85682	-5.44836	-5.87907	0.234712	-0.134225
GBR 12909 GBR 12909 dihydrochloride GBR-12909 dihydrochloride	67469-78-7	-1.16247	-4.69595	dopamine reuptake inhibitor		-5.83261	-3.16248	-2.8731	-1.98915	-4.79961	-4.98911	0.340355	-0.127999
Ouabain	11018-89-6	-3.18787	-4.68181	Cardiac Glycoside		-4.01359	-5.52239	-3.4527	-2.8612	-3.5208	-5.67044	-3.0839	-3.35366
Docetaxel	114977-28-5	-0.647405	-4.6646	Microtubule interactor		-3.11742	-3.75143	-0.86906	-1.40565	-5.32757	-6.46199	0.454628	-0.76954
Vinblastine sulfate	143-67-9	-2.2724	-4.63304	Microtubule interactor		-4.20712	-5.5822	-3.28674	-1.23289	-3.43694	-5.30592	-1.51349	-3.0565
Clofilium tosylate	92953-10-1	-1.68245	-4.6139	Antiarrhythmic		-4.30508	-3.8394	-2.0984	-2.34583	-3.03116	-7.27998	-0.973186	-1.31241
GRAMICIDIN Therap cat: antibacterial	1405-97-6	-4.077	-4.59571	bacterial stain		-4.04254	-5.78179	-4.11197	-3.5765	-3.18025	-5.37825	-3.83622	-4.78331
Fenbendazole	43210-67-9	-1.1648	-4.57957	Microtubule interactor		-4.01532	-2.80625	-1.65474	-2.61496	-5.15636	-6.34033	0.0463408	-0.435852
Antimycin A Antimycin A1	1397-94-0	-0.0652951	-4.56815	fish poison, cytochrome C inhibitor		-4.06253	-2.2847	-0.435398	0.503251	-5.91171	-6.01364	0.362376	-0.69141
Albendazole	54965-21-8	-0.395106	-4.56468	Microtubule interactor		-4.80922	-3.6792	-1.63988	-0.843927	-4.22424	-5.54606	0.110619	0.792757
MONENSIN SODIUM (monensin A is shown) antibiotic ex Streptomyces cinnamonensis JACS 89: 5737 (1967)	22373-78-0	-0.789666	-4.55002	ionophore		-3.75634	-5.30835	-0.522788	0.74909	-3.58392	-5.55149	-0.799845	-2.58512
Mitoxanthrone	70476-82-3	-3.37373	-4.53009	DNA damage inducer		-5.4882	-2.82282	-4.93946	-4.50408	-5.33683	-4.47248	-2.28792	-1.76345
ROSUVASTATIN CALCIUM, antihyperlipidemic	147098-20-2	-0.140187	-4.49226	Cholesterol metabolism		-1.79609	-2.4863	1.23801	-1.01203	-7.03406	-6.65257	0.37213	-1.15885
PYRVINIUM PAMOATE Therap cat: Anthelmintic (Nematodes)	3546-41-6	-3.00746	-4.44418	antihelmic		-3.90744	-5.29292	-3.42558	-1.88558	-2.91458	-5.66179	-2.66958	-4.04912
TENIPOSIDE Therap cat: antineoplastic	29767-20-2	-2.21125	-4.43608	DNA damage inducer		-4.10713	-5.22114	-2.08452	-1.62108	-3.06666	-5.34939	-2.05387	-3.08554
Digitoxin	71-63-6	-2.8584	-4.38813	Cardiac Glycoside		-3.81666	-4.59809	-3.65637	-1.0663	-3.46201	-5.67574	-2.8554	-3.85554
PHENYLMERCURIC ACETATE Therap cat: fungicide	62-38-4	-4.44082	-4.38746	disinfectant		-4.24414	-4.63175	-4.66457	-3.92637	-3.34681	-5.32715	-4.22644	-4.94592
Vincristine sulfate	2068-78-2	-2.7758	-4.3236	Microtubule interactor		-4.3179	-5.87785	-2.95205	-2.38079	-3.4172	-3.68144	-2.82275	-2.94761
Homidium Bromide	1239-45-8	-4.66417	-4.30865	DNA damage inducer		-5.99931	-3.99216	-7.11066	-3.12329	-3.77264	-3.47051	-3.90803	-4.5147
BENZALKONIUM CHLORIDE (alkyl length: C8-18) Therap cat: topical anti-infective	8001-54-5	-4.41044	-4.2632	surfactant		-4.18752	-5.15967	-4.64894	-3.96584	-2.69081	-5.01479	-4.18124	-4.84574
Proscillaridin A	466-06-8	-2.74027	-4.24718	Cardiac Glycoside		0.989844	-2.99337	-3.1736	-2.80075	-6.72505	-8.26015	-2.45784	-2.52888
TYROTHRICIN Therap cat: Topical antibacterial	1404-88-2	-3.57091	-4.23434	antibiotic		-4.21169	-5.62191	-3.99473	-2.9978	-4.12459	-2.97918	-3.3734	-3.91772
NIFEDIPINE Nifedipine	21829-25-4	-1.824	-4.21766	calcium channel blocker		-3.39494	-3.96171	-4.72906	-2.15477	-4.54733	-4.96667	-0.211963	-0.200215
Amsacrine	51264-14-3	-1.24271	-4.17986	DNA damage inducer		-3.38477	-4.96013	-1.21883	-0.888706	-3.18859	-5.18595	-1.48084	-1.38246
GENTIAN VIOLET Therap cat: Antibacterial: anthelmintic (Nematodes)	548-62-9	-4.3126	-4.10183	antibiotic		-2.47354	-4.76472	-4.57814	-3.80608	-3.67714	-5.49193	-4.0587	-4.8075
Proscillaridin	466-06-8	-2.97656	-4.08716	Cardiac Glycoside		-2.59865	-5.67728	-3.36489	-2.42898	-3.07127	-5.00145	-2.91114	-3.20121
Halofantrine hydrochloride	36167-63-2	-1.59839	-4.08286	Malaria medication			-2.73235	-3.15351	-1.60986	-5.22316	-4.29307	-1.03746	-0.592735
Berberine	633-65-8	1.88733	-3.8803	AMPK inhibitor		-4.84103	-3.87375	4.29895	3.24638	-4.13032	-2.67611	-0.726078	0.730064
PHENOLPHTHALEIN Therap cat: Cathartic	77-09-8	-2.20629	-3.87502	laxative		-3.32957	-4.13691	-2.39668	-1.84915	-2.67667	-5.35693	-1.94338	-2.63594
OXYQUINOLINE Therap cat: Disinfectant	134-31-6	-2.4764	-3.844	disinfectant		-3.14332	-4.13925	-1.08643	-0.716806	-3.02327	-5.07016	-3.50878	-4.59359
Parbendazole	14255-87-9	-1.5905	-3.78375	Microtubule interactor		2.08533	-4.01917	-2.90474	-2.333	-6.61604	-6.58512	-0.241424	-0.882845
Nitrofurantoin	67-20-9	0.864477	-3.70663	DNA damage inducer		-3.25586	-0.714866	0.729306	0.10453	-5.13856	-5.71722	1.18728	1.43679
CHLORHEXIDINE Chlorhexidine	55-56-1	-1.92966	-3.59104	disinfectant		-2.79341	-2.38869	-3.10349	-1.58579	-4.6363	-4.54577	-1.47075	-1.55863
Oxybendazole	20559-55-1	-0.417653	-3.56049	Microtubule interactor		-3.07492	-4.22903	-2.46821	-1.54229	-3.47261	-3.4654	1.3697	0.970184
STRYCHNINE tonic and central stimulant ex Strychnos nux-vomica and other Strychnos spp	60-41-3	-0.871573	-3.4998	antagonist of glycine and acetylcholine receptors		-3.53646	-4.83765	-0.760473	-0.81395	-1.57911	-4.04597	-0.88271	-1.02916
Atorvastatin	134523-00-5	1.59381	-3.48096	Cholesterol metabolism		-3.06544	-1.54399	2.99569	4.07303	-3.65444	-5.65997	-0.484551	-0.208931
AUROTHIOGLUCOSE,	12192-57-3	-0.0613956	-3.39316	antirheumatic		-3.19825	-4.15975	-1.36089	-0.284209	-2.27598	-3.93868	0.0252888	1.37423
PYRITHIONE ZINC Therap cat: antibacterial; antifungal; antiseborrheic	13463-41-7	-4.43485	-3.37689	antimicrobial		-3.08715	-3.5701	-4.65905	-3.82164	-2.28443	-4.56586	-4.27264	-4.98609
NONOXYNOL-9, spermatocide, contraceptive	26027-38-3	1.10463	-3.31416	surfactant		-4.00968	-3.7636	4.66625	1.94554	-1.70112	-3.78222	-1.19559	-0.997702
CETRIMONIUM BROMIDE Therap cat: antiseptic	57-09-0	-1.93051	-3.2959	surfactant		-4.19786	-2.40291	-4.44104	-2.81405		-3.28694	-0.395565	-0.0713854
Daunorubicin	20830-81-3	-1.93436	-3.08577	DNA damage inducer		-4.55907	-1.93767	-1.36128	-2.47482	-2.52913	-3.31721	-1.65138	-2.24997
Thiocolchicoside	602-41-5	1.14777	-2.95716	muslce relaxant		-2.3798	-1.72833	2.31693	0.203308	-4.43134	-3.28916	1.08789	0.982947
CLOFAZIMINE Clofazimine	2030-63-9	-0.813544	-2.92829	antimycobacterial		-3.94136	-2.37263	-1.94768	-2.01356	-2.42707	-2.97212	0.2978	0.409264
Thonzonium bromide	553-08-2	-1.22593	-2.76378	surfactant		-2.69327	-2.6145	-1.53754	-1.68304	-3.11307	-2.63428	-0.143519	-1.53964
Fluvastatin sodium salt	93957-55-2	0.580855	-2.69177	Cholesterol metabolism		-3.46895	-2.01264	-0.75266	-0.117762	-3.01847	-2.26701	1.77293	1.42091
Fluspirilen Fluspirilene	1841-19-6	-0.150457	-2.66414	antipsychotic		-2.65946	-3.08537	-1.44634	-2.10983	-2.1868	-2.72491	1.51195	1.44239
SAHA Vorinostat	149647-78-9	-0.453569	-2.57395	HDAC inhibitor		-4.05788	-0.988215	-1.17318	-1.06788	-2.95463	-2.29509	0.368328	0.0584555
TRIMIPRAMINE MALEATE Trimipramine maleate Trimipramine maleate salt	521-78-8	-1.43754	-2.57339	antipsychotic		-2.36594	-1.37064	-2.91107	-0.077691	-3.88389	-2.6731	-1.80166	-0.95973
THIORIDAZINE HYDROCHLORIDE Thioridazine hydrochloride	130-61-0	0.470152	-2.53529	antipsychotic		-1.81449	-2.17775	-0.962682	0.352128	-3.01834	-3.13057	1.38339	1.10777
TERFENADINE Terfenadine	50679-08-8	-2.13717	-2.46541	antihistamine		-3.7253	-3.37872	-6.16023	-3.18905	-2.2926	-0.464996	1.45808	-0.657481
Auranofin	34031-32-8	-4.04959	-2.39375	antirheumatic		-2.66593	-2.00391	-4.4567	-4.19117	-3.05671	-1.84847	-3.7071	-3.8434
SIMVASTATIN, antihyperlipidemic, HMGCoA reductase inhibitor	79902-63-9	0.824695	-2.26512	Cholesterol metabolism		-3.41059	-2.06985	-0.473117	0.534026	-1.52857	-2.05148	1.33012	1.90775
DICHLOROPHENE Therap cat: Anthelmintic (Cestotodes)	97-23-4	1.64721	-2.23444	antiparasitic		-3.50738	-3.57477	6.04298	2.382	0.472274	-2.32788	-0.463363	-1.37278
PERHEXILLINE MALEATE Perhexiline maleate	6724-53-4	-0.359707	-2.23023	antianginal		-2.97558	-1.30049	-1.03798	-1.99254	-2.01407	-2.63077	0.934335	0.657352
PERPHENAZINE Perphenazine	58-39-9	1.8666	-2.14525	antipsychotic		-3.13607	-1.74119	1.99368	1.94658	-2.74918	-0.954566	1.96577	1.56036
Prenylamine lactate	69-43-2	1.10069	-2.1437	calcium channel blocker		-2.57775	-0.423307	1.24923	0.722827	-3.45586	-2.11791	1.36494	1.06575
Griseofulvin	126-07-8	1.31502	-2.10914	Microtubule interactor		-2.09533	-1.35436	1.61172	0.129854	-2.78829	-2.19857	1.86726	1.65126
Raloxifene hydrochloride	82640-04-8	1.13367	-1.9886	selective estrogen receptor modulator (SERM)		-1.03967	-2.2609	1.1098	1.11984	-2.76141	-1.89242	0.293634	2.0114
METHIOTHEPIN MALEATE Methiothepin maleate Methiothepin mesylate	20229-30-5	0.788416	-1.963	antipsychotic		-2.67559	-0.367629	2.14897	-0.742374	-3.01625	-1.79255	0.892673	0.85439
Sparfloxacin antibacterial bacterial DNA gyrase inhibitor	110871-86-8	0.321287	-1.90976	DNA damage inducer		-0.581569	-2.12731	-1.63744	-0.310425	-2.90251	-2.02764	1.1111	2.12191
Mebendazole	31431-39-7	-1.22155	-1.8646	Microtubule interactor		-4.61744	-2.76915	-0.78421	-2.62213	-4.29832	4.22653	-0.712501	-0.767361
Clomiphene citrate (Z,E)	50-41-9	1.11529	-1.84027	selective estrogen receptor modulator (SERM)		-2.66491	-0.274187	1.14766	0.868386	-2.73015	-1.69184	0.706087	1.73904
Chrysene-1,4-quinone	100900-16-1	0.984842	-1.7918			-2.00995	-1.27376	-0.773594	2.35303	-2.71226	-1.17122	1.90149	0.458446
ETHOPROPAZINE HYDROCHLORIDE Ethopropazine hydrochloride n/a	1094-08-2	-0.384735	-1.67121	antiparkinsonian		-0.57128	-2.56138	0.133835	2.86255	-2.41245	-1.13974	-2.49236	-2.04297
FLUOXETINE Fluoxetine hydrochloride	56296-78-7	0.414874	-1.6583	antidepressant Serotin reuptake inhibitor		-2.67114	0.583711	-0.760929	-0.379637	-2.91005	-1.63573	1.19145	1.60861
Sertraline Sertraline hydrochloride	79559-97-0	0.754293	-1.64343	antidepressant Serotin reuptake inhibitor		-2.8204	-0.0801337	1.15651	-1.32603	-2.58401	-1.08917	1.19085	1.99584
Alcuronium chloride	15180-03-7	1.59313	-1.19977	neuromuscular blocking (NMB) agent		-2.08981	-1.29652	0.389059	0.587464	-2.118	0.705241	2.00534	3.39067
RAMIPRIL n/a	87333-19-5	1.81096	-1.19485	angiotensin-converting enzyme		-2.32717	0.307782	2.24722	2.69098	-2.11178	-0.648243	1.11318	1.19244
Erlotinib	183319-69-9	1.42409	-1.10872	EGFR inhibitor		-1.39248	-2.08801	1.60101	2.61217	-2.08411	1.12971	0.843274	0.63992
NOMIFENSIN MALEATE Nomifensine maleate	32795-47-4	1.74591	-1.08415	norepinephrine-dopamine reuptake inhibitor		-0.81497	-2.18774	1.81299	0.978352	-2.08358	0.749701	1.53903	2.65326
TOPOTECAN HCL n/a	119413-54-6	-0.359251	-1.04227	DNA damage inducer		-2.0847	-0.426102	-0.633264	-1.12863	-2.17476	0.516488	0.695374	-0.370484
Colchicine	64-86-8	-2.3504	-0.824563	Microtubule interactor		13.1648	-3.72096	-3.43074	-2.15431	-6.19705	-6.54504	-1.68799	-2.12857
Lithocholic acid	434-13-9	1.486	-0.745403	bile acid		-2.04812	0.151407	1.89066	0.0886948	-2.48436	1.39946	2.84721	1.11742
DOXORUBICIN HYDROCHLORIDE Doxorubicin EPIRUBICIN HYDROCHLORIDE n/a	25316-40-9	-2.17908	-0.740186	DNA damage inducer		-2.78325	2.51599	-3.2105	-3.68515	-2.30093	-0.39256	-1.16691	-0.653745
