# Supplementary material for: Cholesterol Metabolism Is a Druggable Axis that Independently Regulates Tau and Amyloid-β in iPSC-Derived Alzheimer’s Disease Neurons
Source: Cell Stem Cell. 2019 Mar 7;24(3):363–375.e9. doi: 10.1016/j.stem.2018.12.013 (PMC6414424; doi:10.1016/j.stem.2018.12.013)
Supplement: Table S4. Mass Spectrometry Results Comparing Protein Expression in Vehicle (DMSO)- and Statin-Treated Neurons, Related to Figure 2 [file mmc4.xlsx]

## Sheet: Sheet1
		Fold increases (Atorvastatin/DMSO)			increased >1.5 fold in all three replicates	Average fold increase
		Run 1	Run 2	Run 2
Accession	Description	B11 neurons	B11 neurons	B10 neurons
P04035|HMDH_HUMAN	3-hydroxy-3-methylglutaryl-coenzyme A reductase OS=Homo sapiens GN=HMGCR PE=1 SV=1	2.53543	7.56757	15.1282	YES	8.4104	Sorted by fold increase
Q16850|CP51A_HUMAN	Lanosterol 14-alpha demethylase OS=Homo sapiens GN=CYP51A1 PE=1 SV=3	2.35294	4.51327	8.73626	YES	5.20083
Q14534|ERG1_HUMAN	Squalene monooxygenase OS=Homo sapiens GN=SQLE PE=1 SV=3	4.30962	2.10584	4.51515	YES	3.64354
P18206|VINC_HUMAN	Vinculin OS=Homo sapiens GN=VCL PE=1 SV=4	3.22397	2.18818	4.10526	YES	3.17247
Q13813|SPTN1_HUMAN	Spectrin alpha chain non-erythrocytic 1 OS=Homo sapiens GN=SPTAN1 PE=1 SV=3	1.7245	2.07143	2.8	YES	2.19864
Q9NW64|RBM22_HUMAN	Pre-mRNA-splicing factor RBM22 OS=Homo sapiens GN=RBM22 PE=1 SV=1	1.57325	1.69832	3.30962	YES	2.19373
P12532|KCRU_HUMAN	Creatine kinase U-type mitochondrial OS=Homo sapiens GN=CKMT1A PE=1 SV=1	1.90385	2.35419	2.08333	YES	2.11379
Q14739|LBR_HUMAN	Lamin-B receptor OS=Homo sapiens GN=LBR PE=1 SV=2	2.43678	2.35224	1.2561	YES	2.01504
P35998|PRS7_HUMAN	26S protease regulatory subunit 7 OS=Homo sapiens GN=PSMC2 PE=1 SV=3	2.26073	2.02555	1.6	YES	1.96209
P23786|CPT2_HUMAN	Carnitine O-palmitoyltransferase 2 mitochondrial OS=Homo sapiens GN=CPT2 PE=1 SV=2	1.83168	2.13382	1.73661	YES	1.9007
A0AVT1|UBA6_HUMAN	Ubiquitin-like modifier-activating enzyme 6 OS=Homo sapiens GN=UBA6 PE=1 SV=1	0.783679	0.911435	0.337243	NO	0.677452	Sorted by accession ID
A0MZ66|SHOT1_HUMAN	Shootin-1 OS=Homo sapiens GN=SHTN1 PE=1 SV=4	1.38	0.484663	1.05398	NO	0.97288
A1L020|MEX3A_HUMAN	RNA-binding protein MEX3A OS=Homo sapiens GN=MEX3A PE=1 SV=1	0.841525	0.395939	1.45251	NO	0.896659
A1L0T0|ILVBL_HUMAN	Acetolactate synthase-like protein OS=Homo sapiens GN=ILVBL PE=1 SV=2	1.01923	1.1269	1.35664	NO	1.16759
A5YKK6|CNOT1_HUMAN	CCR4-NOT transcription complex subunit 1 OS=Homo sapiens GN=CNOT1 PE=1 SV=2	1.24564	0.302594	1.84375	NO	1.13066
A6NHQ2|FBLL1_HUMAN	rRNA/tRNA 2'-O-methyltransferase fibrillarin-like protein 1 OS=Homo sapiens GN=FBLL1 PE=3 SV=2	1.11917	0.92437	1.56742	NO	1.20365
A6NHR9|SMHD1_HUMAN	Structural maintenance of chromosomes flexible hinge domain-containing protein 1 OS=Homo sapiens GN=SMCHD1 PE=1 SV=2	1.39888	0.119116	1.86099	NO	1.12633
A6NHT5|HMX3_HUMAN	Homeobox protein HMX3 OS=Homo sapiens GN=HMX3 PE=1 SV=1	0.326	0.223404	0.430693	NO	0.326699
E9PAV3|NACAM_HUMAN	Nascent polypeptide-associated complex subunit alpha muscle-specific form OS=Homo sapiens GN=NACA PE=1 SV=1	1.55609	0.75	1.05809	NO	1.12139
O00116|ADAS_HUMAN	Alkyldihydroxyacetonephosphate synthase peroxisomal OS=Homo sapiens GN=AGPS PE=1 SV=1	1.17639	1.30051	1.02796	NO	1.16829
O00139|KIF2A_HUMAN	Kinesin-like protein KIF2A OS=Homo sapiens GN=KIF2A PE=1 SV=3	1.1777	0.807506	1.4357	NO	1.1403
O00148|DX39A_HUMAN	ATP-dependent RNA helicase DDX39A OS=Homo sapiens GN=DDX39A PE=1 SV=2	0.913174	1.08333	0.309043	NO	0.768517
O00154|BACH_HUMAN	Cytosolic acyl coenzyme A thioester hydrolase OS=Homo sapiens GN=ACOT7 PE=1 SV=3	1.04671	1.07606	0.88064	NO	1.00114
O00170|AIP_HUMAN	AH receptor-interacting protein OS=Homo sapiens GN=AIP PE=1 SV=2	1.65873	0.447881	1.34471	NO	1.15044
O00193|SMAP_HUMAN	Small acidic protein OS=Homo sapiens GN=SMAP PE=1 SV=1	0.383898	0.634328	1.83165	NO	0.949959
O00231|PSD11_HUMAN	26S proteasome non-ATPase regulatory subunit 11 OS=Homo sapiens GN=PSMD11 PE=1 SV=3	1.43966	0.592593	0.873016	NO	0.968421
O00264|PGRC1_HUMAN	Membrane-associated progesterone receptor component 1 OS=Homo sapiens GN=PGRMC1 PE=1 SV=3	1.64051	0.650376	5.29126	NO	2.52738
O00267|SPT5H_HUMAN	Transcription elongation factor SPT5 OS=Homo sapiens GN=SUPT5H PE=1 SV=1	0.975524	0.576412	2.71782	NO	1.42325
O00273|DFFA_HUMAN	DNA fragmentation factor subunit alpha OS=Homo sapiens GN=DFFA PE=1 SV=1	2.07547	0.791129	1.95855	NO	1.60838
O00299|CLIC1_HUMAN	Chloride intracellular channel protein 1 OS=Homo sapiens GN=CLIC1 PE=1 SV=4	1.89062	0.542857	0.754005	NO	1.0625
O00330|ODPX_HUMAN	Pyruvate dehydrogenase protein X component mitochondrial OS=Homo sapiens GN=PDHX PE=1 SV=3	3.1614	0.7125	1.4186	NO	1.76417
O00410|IPO5_HUMAN	Importin-5 OS=Homo sapiens GN=IPO5 PE=1 SV=4	0.962838	0.301961	1.49913	NO	0.92131
O00422|SAP18_HUMAN	Histone deacetylase complex subunit SAP18 OS=Homo sapiens GN=SAP18 PE=1 SV=1	0.805405	0.898649	0.694805	NO	0.79962
O00425|IF2B3_HUMAN	Insulin-like growth factor 2 mRNA-binding protein 3 OS=Homo sapiens GN=IGF2BP3 PE=1 SV=2	1.07394	0.423786	0.786364	NO	0.761363
O00429|DNM1L_HUMAN	Dynamin-1-like protein OS=Homo sapiens GN=DNM1L PE=1 SV=2	0.950617	0.645517	0.367841	NO	0.654659
O00442|RTCA_HUMAN	RNA 3'-terminal phosphate cyclase OS=Homo sapiens GN=RTCA PE=1 SV=1	1.04778	0.699099	0.424107	NO	0.723663
O00468|AGRIN_HUMAN	Agrin OS=Homo sapiens GN=AGRN PE=1 SV=5	1.03254	0.366906	1.00712	NO	0.802189
O00487|PSDE_HUMAN	26S proteasome non-ATPase regulatory subunit 14 OS=Homo sapiens GN=PSMD14 PE=1 SV=1	0.983755	1.28824	0.907975	NO	1.05999
O00499|BIN1_HUMAN	Myc box-dependent-interacting protein 1 OS=Homo sapiens GN=BIN1 PE=1 SV=1	0.72	0.316222	1.16402	NO	0.733414
O00505|IMA4_HUMAN	Importin subunit alpha-4 OS=Homo sapiens GN=KPNA3 PE=1 SV=2	1.77679	0.43349	0.874372	NO	1.02822
O00534|VMA5A_HUMAN	von Willebrand factor A domain-containing protein 5A OS=Homo sapiens GN=VWA5A PE=2 SV=2	0.73913	0.335878	0.0175487	NO	0.364186
O00567|NOP56_HUMAN	Nucleolar protein 56 OS=Homo sapiens GN=NOP56 PE=1 SV=4	1.09091	1.18586	1.53333	NO	1.27004
O00571|DDX3X_HUMAN	ATP-dependent RNA helicase DDX3X OS=Homo sapiens GN=DDX3X PE=1 SV=3	0.541866	0.962617	1.01232	NO	0.838933
O00767|ACOD_HUMAN	Acyl-CoA desaturase OS=Homo sapiens GN=SCD PE=1 SV=2	2.00245	0.9022	8.66557	NO	3.85674
O14497|ARI1A_HUMAN	AT-rich interactive domain-containing protein 1A OS=Homo sapiens GN=ARID1A PE=1 SV=3	0.764172	0.823389	1.30588	NO	0.964481
O14531|DPYL4_HUMAN	Dihydropyrimidinase-related protein 4 OS=Homo sapiens GN=DPYSL4 PE=1 SV=2	0.663176	0.817003	0.548673	NO	0.676284
O14617|AP3D1_HUMAN	AP-3 complex subunit delta-1 OS=Homo sapiens GN=AP3D1 PE=1 SV=1	0.575875	0.855814	1.05502	NO	0.828902
O14744|ANM5_HUMAN	Protein arginine N-methyltransferase 5 OS=Homo sapiens GN=PRMT5 PE=1 SV=4	1.38681	0.77027	1.4788	NO	1.21196
O14773|TPP1_HUMAN	Tripeptidyl-peptidase 1 OS=Homo sapiens GN=TPP1 PE=1 SV=2	0.7792	0.786239	2.77143	NO	1.44562
O14776|TCRG1_HUMAN	Transcription elongation regulator 1 OS=Homo sapiens GN=TCERG1 PE=1 SV=2	1.05223	0.516854	1.2875	NO	0.952194
O14818|PSA7_HUMAN	Proteasome subunit alpha type-7 OS=Homo sapiens GN=PSMA7 PE=1 SV=1	1.73175	0.526718	1.92661	NO	1.39502
O14828|SCAM3_HUMAN	Secretory carrier-associated membrane protein 3 OS=Homo sapiens GN=SCAMP3 PE=1 SV=3	0.794621	1.40625	1	NO	1.06696
O14964|HGS_HUMAN	Hepatocyte growth factor-regulated tyrosine kinase substrate OS=Homo sapiens GN=HGS PE=1 SV=1	0.238736	0.812903	2.24444	NO	1.09869
O14967|CLGN_HUMAN	Calmegin OS=Homo sapiens GN=CLGN PE=1 SV=1	0.902111	0.2966	2.6	NO	1.26624
O14979|HNRDL_HUMAN	Heterogeneous nuclear ribonucleoprotein D-like OS=Homo sapiens GN=HNRNPDL PE=1 SV=3	0.982143	1.06195	1.11765	NO	1.05391
O14980|XPO1_HUMAN	Exportin-1 OS=Homo sapiens GN=XPO1 PE=1 SV=1	0.717187	0.644737	0.93617	NO	0.766032
O15020|SPTN2_HUMAN	Spectrin beta chain non-erythrocytic 2 OS=Homo sapiens GN=SPTBN2 PE=1 SV=3	1.11082	1.10043	1.17701	NO	1.12942
O15027|SC16A_HUMAN	Protein transport protein Sec16A OS=Homo sapiens GN=SEC16A PE=1 SV=3	0.854015	0.607201	0.824444	NO	0.761887
O15031|PLXB2_HUMAN	Plexin-B2 OS=Homo sapiens GN=PLXNB2 PE=1 SV=3	1.94245	0.281429	2.88636	NO	1.70341
O15042|SR140_HUMAN	U2 snRNP-associated SURP motif-containing protein OS=Homo sapiens GN=U2SURP PE=1 SV=2	0.927357	0.670659	2.7716	NO	1.45654
O15067|PUR4_HUMAN	Phosphoribosylformylglycinamidine synthase OS=Homo sapiens GN=PFAS PE=1 SV=4	1.38947	1.53874	2.7027	NO	1.87697
O15075|DCLK1_HUMAN	Serine/threonine-protein kinase DCLK1 OS=Homo sapiens GN=DCLK1 PE=1 SV=2	0.772727	0.52568	0.915323	NO	0.73791
O15126|SCAM1_HUMAN	Secretory carrier-associated membrane protein 1 OS=Homo sapiens GN=SCAMP1 PE=1 SV=2	0.889313	0.294906	2.1371	NO	1.10711
O15173|PGRC2_HUMAN	Membrane-associated progesterone receptor component 2 OS=Homo sapiens GN=PGRMC2 PE=1 SV=1	1.69892	0.686139	1.43508	NO	1.27338
O15240|VGF_HUMAN	Neurosecretory protein VGF OS=Homo sapiens GN=VGF PE=1 SV=2	1.53134	1.10909	1.34559	NO	1.32867
O15294|OGT1_HUMAN	UDP-N-acetylglucosamine--peptide N-acetylglucosaminyltransferase 110 kDa subunit OS=Homo sapiens GN=OGT PE=1 SV=3	0.857143	9.92308	3.49762	NO	4.75928
O15347|HMGB3_HUMAN	High mobility group protein B3 OS=Homo sapiens GN=HMGB3 PE=1 SV=4	1.07453	0.688	1.26165	NO	1.00806
O15355|PPM1G_HUMAN	Protein phosphatase 1G OS=Homo sapiens GN=PPM1G PE=1 SV=1	0.719259	0.589474	0.965854	NO	0.758196
O15371|EIF3D_HUMAN	Eukaryotic translation initiation factor 3 subunit D OS=Homo sapiens GN=EIF3D PE=1 SV=1	0.698603	1.03328	1.09107	NO	0.940984
O15400|STX7_HUMAN	Syntaxin-7 OS=Homo sapiens GN=STX7 PE=1 SV=4	1.2	0.926259	0.97314	NO	1.03313
O15511|ARPC5_HUMAN	Actin-related protein 2/3 complex subunit 5 OS=Homo sapiens GN=ARPC5 PE=1 SV=3	2.7874	0.440602	1.10053	NO	1.44284
O15523|DDX3Y_HUMAN	ATP-dependent RNA helicase DDX3Y OS=Homo sapiens GN=DDX3Y PE=1 SV=2	0.962963	0.802784	0.84375	NO	0.869832
O15540|FABP7_HUMAN	Fatty acid-binding protein brain OS=Homo sapiens GN=FABP7 PE=1 SV=3	1.64721	0.339175	3.19756	NO	1.72798
O43143|DHX15_HUMAN	Pre-mRNA-splicing factor ATP-dependent RNA helicase DHX15 OS=Homo sapiens GN=DHX15 PE=1 SV=2	1.01794	0.650206	1.42202	NO	1.03005
O43148|MCES_HUMAN	mRNA cap guanine-N7 methyltransferase OS=Homo sapiens GN=RNMT PE=1 SV=1	1.28409	0.342105	1.73684	NO	1.12101
O43169|CYB5B_HUMAN	Cytochrome b5 type B OS=Homo sapiens GN=CYB5B PE=1 SV=2	1.65041	2.03153	1.03153	NO	1.57116
O43172|PRP4_HUMAN	U4/U6 small nuclear ribonucleoprotein Prp4 OS=Homo sapiens GN=PRPF4 PE=1 SV=2	0.773927	1.35967	0.753886	NO	0.962495
O43175|SERA_HUMAN	D-3-phosphoglycerate dehydrogenase OS=Homo sapiens GN=PHGDH PE=1 SV=4	1.26163	0.681564	1.40936	NO	1.11752
O43237|DC1L2_HUMAN	Cytoplasmic dynein 1 light intermediate chain 2 OS=Homo sapiens GN=DYNC1LI2 PE=1 SV=1	0.620339	0.72	0.980645	NO	0.773661
O43242|PSMD3_HUMAN	26S proteasome non-ATPase regulatory subunit 3 OS=Homo sapiens GN=PSMD3 PE=1 SV=2	2.15447	0.696154	1.72115	NO	1.52393
O43251|RFOX2_HUMAN	RNA binding protein fox-1 homolog 2 OS=Homo sapiens GN=RBFOX2 PE=1 SV=3	0.715116	0.426943	0.812264	NO	0.651441
O43252|PAPS1_HUMAN	Bifunctional 3'-phosphoadenosine 5'-phosphosulfate synthase 1 OS=Homo sapiens GN=PAPSS1 PE=1 SV=2	0.854962	0.792453	1.18421	NO	0.943875
O43290|SNUT1_HUMAN	U4/U6.U5 tri-snRNP-associated protein 1 OS=Homo sapiens GN=SART1 PE=1 SV=1	0.887006	0.353642	0.665689	NO	0.635446
O43301|HS12A_HUMAN	Heat shock 70 kDa protein 12A OS=Homo sapiens GN=HSPA12A PE=1 SV=2	0.970414	0.856436	1.03053	NO	0.952461
O43347|MSI1H_HUMAN	RNA-binding protein Musashi homolog 1 OS=Homo sapiens GN=MSI1 PE=1 SV=1	0.724382	2.28788	0.637394	NO	1.21655
O43390|HNRPR_HUMAN	Heterogeneous nuclear ribonucleoprotein R OS=Homo sapiens GN=HNRNPR PE=1 SV=1	0.952381	0.93254	0.938983	NO	0.941301
O43395|PRPF3_HUMAN	U4/U6 small nuclear ribonucleoprotein Prp3 OS=Homo sapiens GN=PRPF3 PE=1 SV=2	1.44118	0.21039	0.819372	NO	0.823646
O43396|TXNL1_HUMAN	Thioredoxin-like protein 1 OS=Homo sapiens GN=TXNL1 PE=1 SV=3	0.934066	0.486207	1.23529	NO	0.885189
O43399|TPD54_HUMAN	Tumor protein D54 OS=Homo sapiens GN=TPD52L2 PE=1 SV=2	0.709677	1.45682	8.19372	NO	3.45341
O43426|SYNJ1_HUMAN	Synaptojanin-1 OS=Homo sapiens GN=SYNJ1 PE=1 SV=2	1.23451	1.1018	1.02008	NO	1.1188
O43488|ARK72_HUMAN	Aflatoxin B1 aldehyde reductase member 2 OS=Homo sapiens GN=AKR7A2 PE=1 SV=3	0.938953	1.56611	2.20588	NO	1.57031
O43592|XPOT_HUMAN	Exportin-T OS=Homo sapiens GN=XPOT PE=1 SV=2	0.92268	0.225701	0.619512	NO	0.589298
O43602|DCX_HUMAN	Neuronal migration protein doublecortin OS=Homo sapiens GN=DCX PE=1 SV=4	0.88478	0.606087	1.06574	NO	0.852203
O43615|TIM44_HUMAN	Mitochondrial import inner membrane translocase subunit TIM44 OS=Homo sapiens GN=TIMM44 PE=1 SV=2	1.7549	0.396855	1.6865	NO	1.27942
O43639|NCK2_HUMAN	Cytoplasmic protein NCK2 OS=Homo sapiens GN=NCK2 PE=1 SV=2	0.552604	0.818182	1.5	NO	0.956928
O43660|PLRG1_HUMAN	Pleiotropic regulator 1 OS=Homo sapiens GN=PLRG1 PE=1 SV=1	0.877005	0.842105	1.96748	NO	1.22886
O43670|ZN207_HUMAN	BUB3-interacting and GLEBS motif-containing protein ZNF207 OS=Homo sapiens GN=ZNF207 PE=1 SV=1	0.892644	0.702857	1.60674	NO	1.06741
O43681|ASNA_HUMAN	ATPase ASNA1 OS=Homo sapiens GN=ASNA1 PE=1 SV=2	1.25948	1.50336	2.36446	NO	1.7091
O43684|BUB3_HUMAN	Mitotic checkpoint protein BUB3 OS=Homo sapiens GN=BUB3 PE=1 SV=1	1.096	1.73879	0.738739	NO	1.19118
O43707|ACTN4_HUMAN	Alpha-actinin-4 OS=Homo sapiens GN=ACTN4 PE=1 SV=2	0.918768	1.05841	1.59367	NO	1.19029
O43719|HTSF1_HUMAN	HIV Tat-specific factor 1 OS=Homo sapiens GN=HTATSF1 PE=1 SV=1	1.22086	0.786364	5.98997	NO	2.66573
O43747|AP1G1_HUMAN	AP-1 complex subunit gamma-1 OS=Homo sapiens GN=AP1G1 PE=1 SV=5	0.75419	0.904703	0.870249	NO	0.843047
O43765|SGTA_HUMAN	Small glutamine-rich tetratricopeptide repeat-containing protein alpha OS=Homo sapiens GN=SGTA PE=1 SV=1	0.60223	1.34084	1.02381	NO	0.988959
O43776|SYNC_HUMAN	Asparagine--tRNA ligase cytoplasmic OS=Homo sapiens GN=NARS PE=1 SV=1	0.6475	1.36994	0.810256	NO	0.942566
O43795|MYO1B_HUMAN	Unconventional myosin-Ib OS=Homo sapiens GN=MYO1B PE=1 SV=3	1.3295	1.01724	1.68734	NO	1.34469
O43809|CPSF5_HUMAN	Cleavage and polyadenylation specificity factor subunit 5 OS=Homo sapiens GN=NUDT21 PE=1 SV=1	1.62136	1.02241	0.795062	NO	1.14628
O43813|LANC1_HUMAN	LanC-like protein 1 OS=Homo sapiens GN=LANCL1 PE=1 SV=1	0.819121	0.398693	1.15341	NO	0.790408
O43823|AKAP8_HUMAN	A-kinase anchor protein 8 OS=Homo sapiens GN=AKAP8 PE=1 SV=1	0.890654	0.180342	2.34155	NO	1.13752
O43837|IDH3B_HUMAN	Isocitrate dehydrogenase [NAD] subunit beta mitochondrial OS=Homo sapiens GN=IDH3B PE=1 SV=2	1.29605	6.05634	1.125	NO	2.8258
O43852|CALU_HUMAN	Calumenin OS=Homo sapiens GN=CALU PE=1 SV=2	1.08054	0.830258	1.05607	NO	0.988957
O60216|RAD21_HUMAN	Double-strand-break repair protein rad21 homolog OS=Homo sapiens GN=RAD21 PE=1 SV=2	1.62609	0.761905	3.27628	NO	1.88809
O60264|SMCA5_HUMAN	SWI/SNF-related matrix-associated actin-dependent regulator of chromatin subfamily A member 5 OS=Homo sapiens GN=SMARCA5 PE=1 SV=1	1.31034	0.766234	1.64502	NO	1.24053
O60271|JIP4_HUMAN	C-Jun-amino-terminal kinase-interacting protein 4 OS=Homo sapiens GN=SPAG9 PE=1 SV=4	1.06762	3.57477	1.0121	NO	1.88483
O60282|KIF5C_HUMAN	Kinesin heavy chain isoform 5C OS=Homo sapiens GN=KIF5C PE=1 SV=1	1.34014	0.596252	2.07914	NO	1.33851
O60313|OPA1_HUMAN	Dynamin-like 120 kDa protein mitochondrial OS=Homo sapiens GN=OPA1 PE=1 SV=3	0.997406	0.567404	0.819403	NO	0.794738
O60341|KDM1A_HUMAN	Lysine-specific histone demethylase 1A OS=Homo sapiens GN=KDM1A PE=1 SV=2	0.785965	0.664474	0.534125	NO	0.661521
O60488|ACSL4_HUMAN	Long-chain-fatty-acid--CoA ligase 4 OS=Homo sapiens GN=ACSL4 PE=1 SV=2	1.16605	0.992481	0.570111	NO	0.909548
O60493|SNX3_HUMAN	Sorting nexin-3 OS=Homo sapiens GN=SNX3 PE=1 SV=3	1.48241	1.3384	1.00664	NO	1.27582
O60502|OGA_HUMAN	Protein O-GlcNAcase OS=Homo sapiens GN=MGEA5 PE=1 SV=2	0.955	0.42876	1.45876	NO	0.947508
O60506|HNRPQ_HUMAN	Heterogeneous nuclear ribonucleoprotein Q OS=Homo sapiens GN=SYNCRIP PE=1 SV=2	0.942486	0.802065	1.01288	NO	0.919142
O60716|CTND1_HUMAN	Catenin delta-1 OS=Homo sapiens GN=CTNND1 PE=1 SV=1	0.886256	0.684706	0.903361	NO	0.824774
O60762|DPM1_HUMAN	Dolichol-phosphate mannosyltransferase subunit 1 OS=Homo sapiens GN=DPM1 PE=1 SV=1	1.4232	0.864043	0.364356	NO	0.883866
O60763|USO1_HUMAN	General vesicular transport factor p115 OS=Homo sapiens GN=USO1 PE=1 SV=2	0.498024	0.311475	3.22059	NO	1.34336
O60831|PRAF2_HUMAN	PRA1 family protein 2 OS=Homo sapiens GN=PRAF2 PE=1 SV=1	0.763021	0.934307	1.05172	NO	0.916351
O60832|DKC1_HUMAN	H/ACA ribonucleoprotein complex subunit 4 OS=Homo sapiens GN=DKC1 PE=1 SV=3	0.827381	0.381	5.36131	NO	2.1899
O60841|IF2P_HUMAN	Eukaryotic translation initiation factor 5B OS=Homo sapiens GN=EIF5B PE=1 SV=4	0.920354	0.39824	1.94231	NO	1.08697
O60884|DNJA2_HUMAN	DnaJ homolog subfamily A member 2 OS=Homo sapiens GN=DNAJA2 PE=1 SV=1	0.692308	0.71161	0.395425	NO	0.599781
O75037|KI21B_HUMAN	Kinesin-like protein KIF21B OS=Homo sapiens GN=KIF21B PE=1 SV=2	0.57265	3.15136	0.804878	NO	1.50963
O75054|IGSF3_HUMAN	Immunoglobulin superfamily member 3 OS=Homo sapiens GN=IGSF3 PE=2 SV=3	1.02072	1.75	0.632065	NO	1.13426
O75083|WDR1_HUMAN	WD repeat-containing protein 1 OS=Homo sapiens GN=WDR1 PE=1 SV=4	1.0069	0.58	1.42778	NO	1.00489
O75110|ATP9A_HUMAN	Probable phospholipid-transporting ATPase IIA OS=Homo sapiens GN=ATP9A PE=1 SV=3	0.810219	0.813356	0.394231	NO	0.672602
O75122|CLAP2_HUMAN	CLIP-associating protein 2 OS=Homo sapiens GN=CLASP2 PE=1 SV=2	0.896194	0.34712	0.972251	NO	0.738522
O75151|PHF2_HUMAN	Lysine-specific demethylase PHF2 OS=Homo sapiens GN=PHF2 PE=1 SV=4	1.16484	1.79878	0.933852	NO	1.29916
O75152|ZC11A_HUMAN	Zinc finger CCCH domain-containing protein 11A OS=Homo sapiens GN=ZC3H11A PE=1 SV=3	0.985832	0.11831	0.0851163	NO	0.396419
O75177|CREST_HUMAN	Calcium-responsive transactivator OS=Homo sapiens GN=SS18L1 PE=1 SV=2	0.914481	0.0906316	2.71311	NO	1.23941
O75251|NDUS7_HUMAN	NADH dehydrogenase [ubiquinone] iron-sulfur protein 7 mitochondrial OS=Homo sapiens GN=NDUFS7 PE=1 SV=3	2.73458	0.105226	4.39855	NO	2.41279
O75306|NDUS2_HUMAN	NADH dehydrogenase [ubiquinone] iron-sulfur protein 2 mitochondrial OS=Homo sapiens GN=NDUFS2 PE=1 SV=2	1.41137	0.733485	13.3667	NO	5.17051
O75340|PDCD6_HUMAN	Programmed cell death protein 6 OS=Homo sapiens GN=PDCD6 PE=1 SV=1	1.14655	1.225	0.683942	NO	1.0185
O75352|MPU1_HUMAN	Mannose-P-dolichol utilization defect 1 protein OS=Homo sapiens GN=MPDU1 PE=1 SV=2	0.967521	1.00218	1.29719	NO	1.08896
O75367|H2AY_HUMAN	Core histone macro-H2A.1 OS=Homo sapiens GN=H2AFY PE=1 SV=4	1.05471	0.719512	1.47783	NO	1.08402
O75381|PEX14_HUMAN	Peroxisomal membrane protein PEX14 OS=Homo sapiens GN=PEX14 PE=1 SV=1	1.99605	0.188755	2.72674	NO	1.63718
O75382|TRIM3_HUMAN	Tripartite motif-containing protein 3 OS=Homo sapiens GN=TRIM3 PE=1 SV=2	1.69309	0.756345	2.32095	NO	1.59013
O75390|CISY_HUMAN	Citrate synthase mitochondrial OS=Homo sapiens GN=CS PE=1 SV=2	1.1791	1.14662	1.23494	NO	1.18689
O75396|SC22B_HUMAN	Vesicle-trafficking protein SEC22b OS=Homo sapiens GN=SEC22B PE=1 SV=4	0.670103	0.606034	1.37741	NO	0.884516
O75400|PR40A_HUMAN	Pre-mRNA-processing factor 40 homolog A OS=Homo sapiens GN=PRPF40A PE=1 SV=2	1	0.914798	1.1058	NO	1.00687
O75475|PSIP1_HUMAN	PC4 and SFRS1-interacting protein OS=Homo sapiens GN=PSIP1 PE=1 SV=1	1.13168	0.846729	0.994499	NO	0.99097
O75489|NDUS3_HUMAN	NADH dehydrogenase [ubiquinone] iron-sulfur protein 3 mitochondrial OS=Homo sapiens GN=NDUFS3 PE=1 SV=1	2.30738	1.30833	0.668508	NO	1.42807
O75494|SRS10_HUMAN	Serine/arginine-rich splicing factor 10 OS=Homo sapiens GN=SRSF10 PE=1 SV=1	0.834951	0.633333	0.802609	NO	0.756964
O75525|KHDR3_HUMAN	KH domain-containing RNA-binding signal transduction-associated protein 3 OS=Homo sapiens GN=KHDRBS3 PE=1 SV=1	1.06593	0.257143	0.381143	NO	0.568073
O75533|SF3B1_HUMAN	Splicing factor 3B subunit 1 OS=Homo sapiens GN=SF3B1 PE=1 SV=3	0.954751	0.710843	0.467568	NO	0.711054
O75534|CSDE1_HUMAN	Cold shock domain-containing protein E1 OS=Homo sapiens GN=CSDE1 PE=1 SV=2	0.993289	0.670673	0.69496	NO	0.786307
O75569|PRKRA_HUMAN	Interferon-inducible double-stranded RNA-dependent protein kinase activator A OS=Homo sapiens GN=PRKRA PE=1 SV=1	1.16185	0.65311	1.25472	NO	1.02323
O75643|U520_HUMAN	U5 small nuclear ribonucleoprotein 200 kDa helicase OS=Homo sapiens GN=SNRNP200 PE=1 SV=2	0.877551	0.85274	1.30515	NO	1.01181
O75663|TIPRL_HUMAN	TIP41-like protein OS=Homo sapiens GN=TIPRL PE=1 SV=2	1.0426	0.711968	1.21273	NO	0.989098
O75694|NU155_HUMAN	Nuclear pore complex protein Nup155 OS=Homo sapiens GN=NUP155 PE=1 SV=1	1.04806	0.462986	1.25258	NO	0.921208
O75746|CMC1_HUMAN	Calcium-binding mitochondrial carrier protein Aralar1 OS=Homo sapiens GN=SLC25A12 PE=1 SV=2	0.297207	0.81761	1.59223	NO	0.90235
O75781|PALM_HUMAN	Paralemmin-1 OS=Homo sapiens GN=PALM PE=1 SV=2	0.919732	0.346883	1.99267	NO	1.08643
O75821|EIF3G_HUMAN	Eukaryotic translation initiation factor 3 subunit G OS=Homo sapiens GN=EIF3G PE=1 SV=2	0.804979	0.323699	0.907121	NO	0.6786
O75822|EIF3J_HUMAN	Eukaryotic translation initiation factor 3 subunit J OS=Homo sapiens GN=EIF3J PE=1 SV=2	1.35878	0.696552	1.14915	NO	1.06816
O75844|FACE1_HUMAN	CAAX prenyl protease 1 homolog OS=Homo sapiens GN=ZMPSTE24 PE=1 SV=2	0.95356	1.00671	1.50282	NO	1.15437
O75874|IDHC_HUMAN	Isocitrate dehydrogenase [NADP] cytoplasmic OS=Homo sapiens GN=IDH1 PE=1 SV=2	1.19574	0.534031	1.97912	NO	1.2363
O75914|PAK3_HUMAN	Serine/threonine-protein kinase PAK 3 OS=Homo sapiens GN=PAK3 PE=1 SV=2	1.00935	0.298893	3.73016	NO	1.67947
O75915|PRAF3_HUMAN	PRA1 family protein 3 OS=Homo sapiens GN=ARL6IP5 PE=1 SV=1	0.906977	1.16447	1.22388	NO	1.09844
O75937|DNJC8_HUMAN	DnaJ homolog subfamily C member 8 OS=Homo sapiens GN=DNAJC8 PE=1 SV=2	2.31944	0.795775	1.21224	NO	1.44249
O75953|DNJB5_HUMAN	DnaJ homolog subfamily B member 5 OS=Homo sapiens GN=DNAJB5 PE=1 SV=1	1.19929	0.458654	0.539595	NO	0.732514
O75962|TRIO_HUMAN	Triple functional domain protein OS=Homo sapiens GN=TRIO PE=1 SV=2	0.730942	1.43915	0.68254	NO	0.950878
O76003|GLRX3_HUMAN	Glutaredoxin-3 OS=Homo sapiens GN=GLRX3 PE=1 SV=2	1.15044	0.532725	3.31527	NO	1.66615
O76031|CLPX_HUMAN	ATP-dependent Clp protease ATP-binding subunit clpX-like mitochondrial OS=Homo sapiens GN=CLPX PE=1 SV=2	2.39286	0.86385	0.975207	NO	1.41064
O76094|SRP72_HUMAN	Signal recognition particle subunit SRP72 OS=Homo sapiens GN=SRP72 PE=1 SV=3	0.709091	0.814714	0.683673	NO	0.735826
O94760|DDAH1_HUMAN	N(G) N(G)-dimethylarginine dimethylaminohydrolase 1 OS=Homo sapiens GN=DDAH1 PE=1 SV=3	2.13514	2.7907	0.344792	NO	1.75687
O94776|MTA2_HUMAN	Metastasis-associated protein MTA2 OS=Homo sapiens GN=MTA2 PE=1 SV=1	1.2844	0.870707	0.48249	NO	0.8792
O94805|ACL6B_HUMAN	Actin-like protein 6B OS=Homo sapiens GN=ACTL6B PE=1 SV=1	0.884892	1.09739	0.538244	NO	0.840174
O94826|TOM70_HUMAN	Mitochondrial import receptor subunit TOM70 OS=Homo sapiens GN=TOMM70 PE=1 SV=1	2.44742	0.952381	0.990099	NO	1.4633
O94901|SUN1_HUMAN	SUN domain-containing protein 1 OS=Homo sapiens GN=SUN1 PE=1 SV=3	0.564118	0.670483	0.407407	NO	0.547336
O94905|ERLN2_HUMAN	Erlin-2 OS=Homo sapiens GN=ERLIN2 PE=1 SV=1	1.14146	0.371863	1.28959	NO	0.934306
O94906|PRP6_HUMAN	Pre-mRNA-processing factor 6 OS=Homo sapiens GN=PRPF6 PE=1 SV=1	0.708904	0.588028	1.2293	NO	0.842077
O94925|GLSK_HUMAN	Glutaminase kidney isoform mitochondrial OS=Homo sapiens GN=GLS PE=1 SV=1	1.99115	0.699301	1.0359	NO	1.24212
O94967|WDR47_HUMAN	WD repeat-containing protein 47 OS=Homo sapiens GN=WDR47 PE=1 SV=1	1.31321	0.534545	2.25	NO	1.36592
O94973|AP2A2_HUMAN	AP-2 complex subunit alpha-2 OS=Homo sapiens GN=AP2A2 PE=1 SV=2	0.684729	0.570909	1.28527	NO	0.846968
O94979|SC31A_HUMAN	Protein transport protein Sec31A OS=Homo sapiens GN=SEC31A PE=1 SV=3	0.943548	0.614019	3.70504	NO	1.7542
O95197|RTN3_HUMAN	Reticulon-3 OS=Homo sapiens GN=RTN3 PE=1 SV=2	1.2	0.261852	1.08279	NO	0.848213
O95202|LETM1_HUMAN	LETM1 and EF-hand domain-containing protein 1 mitochondrial OS=Homo sapiens GN=LETM1 PE=1 SV=1	1.66582	0.580851	2.79817	NO	1.68161
O95218|ZRAB2_HUMAN	Zinc finger Ran-binding domain-containing protein 2 OS=Homo sapiens GN=ZRANB2 PE=1 SV=2	0.789713	0.642336	1.75352	NO	1.06186
O95232|LC7L3_HUMAN	Luc7-like protein 3 OS=Homo sapiens GN=LUC7L3 PE=1 SV=2	0.789389	0.8375	0.844515	NO	0.823802
O95248|MTMR5_HUMAN	Myotubularin-related protein 5 OS=Homo sapiens GN=SBF1 PE=1 SV=3	0.723764	0.390909	6.89693	NO	2.67053
O95292|VAPB_HUMAN	Vesicle-associated membrane protein-associated protein B/C OS=Homo sapiens GN=VAPB PE=1 SV=3	1.20833	0.854922	1.71681	NO	1.26002
O95299|NDUAA_HUMAN	NADH dehydrogenase [ubiquinone] 1 alpha subcomplex subunit 10 mitochondrial OS=Homo sapiens GN=NDUFA10 PE=1 SV=1	1.48293	0.991653	1.01159	NO	1.16206
O95319|CELF2_HUMAN	CUGBP Elav-like family member 2 OS=Homo sapiens GN=CELF2 PE=1 SV=1	0.814264	0.337838	6.97548	NO	2.70919
O95336|6PGL_HUMAN	6-phosphogluconolactonase OS=Homo sapiens GN=PGLS PE=1 SV=2	1.31078	0.458065	1.51546	NO	1.09477
O95373|IPO7_HUMAN	Importin-7 OS=Homo sapiens GN=IPO7 PE=1 SV=1	0.947368	0.988399	0.542991	NO	0.826253
O95394|AGM1_HUMAN	Phosphoacetylglucosamine mutase OS=Homo sapiens GN=PGM3 PE=1 SV=1	2.19282	0.706861	0.968023	NO	1.28923
O95433|AHSA1_HUMAN	Activator of 90 kDa heat shock protein ATPase homolog 1 OS=Homo sapiens GN=AHSA1 PE=1 SV=1	1.13992	0.756522	0.634409	NO	0.843616
O95470|SGPL1_HUMAN	Sphingosine-1-phosphate lyase 1 OS=Homo sapiens GN=SGPL1 PE=1 SV=3	0.834244	0.103906	0.519883	NO	0.486011
O95573|ACSL3_HUMAN	Long-chain-fatty-acid--CoA ligase 3 OS=Homo sapiens GN=ACSL3 PE=1 SV=3	1.49107	1.06122	2.04082	NO	1.53104
O95674|CDS2_HUMAN	Phosphatidate cytidylyltransferase 2 OS=Homo sapiens GN=CDS2 PE=1 SV=1	1.0045	1.09333	1.84435	NO	1.31406
O95747|OXSR1_HUMAN	Serine/threonine-protein kinase OSR1 OS=Homo sapiens GN=OXSR1 PE=1 SV=1	0.953368	0.555862	1.24962	NO	0.919616
O95757|HS74L_HUMAN	Heat shock 70 kDa protein 4L OS=Homo sapiens GN=HSPA4L PE=1 SV=3	1.95699	0.949541	0.279936	NO	1.06216
O95782|AP2A1_HUMAN	AP-2 complex subunit alpha-1 OS=Homo sapiens GN=AP2A1 PE=1 SV=3	0.666667	0.413509	2.05164	NO	1.04394
O95785|WIZ_HUMAN	Protein Wiz OS=Homo sapiens GN=WIZ PE=1 SV=2	0.866828	0.761566	0.334454	NO	0.654283
O95793|STAU1_HUMAN	Double-stranded RNA-binding protein Staufen homolog 1 OS=Homo sapiens GN=STAU1 PE=1 SV=2	1	0.170175	1.23753	NO	0.802569
O95831|AIFM1_HUMAN	Apoptosis-inducing factor 1 mitochondrial OS=Homo sapiens GN=AIFM1 PE=1 SV=1	0.781373	0.484466	0.997585	NO	0.754474
O95864|FADS2_HUMAN	Fatty acid desaturase 2 OS=Homo sapiens GN=FADS2 PE=1 SV=1	1.68022	0.902778	2.46849	NO	1.68383
O95865|DDAH2_HUMAN	N(G) N(G)-dimethylarginine dimethylaminohydrolase 2 OS=Homo sapiens GN=DDAH2 PE=1 SV=1	1.03922	0.904676	1.26103	NO	1.06831
O95870|ABHGA_HUMAN	Protein ABHD16A OS=Homo sapiens GN=ABHD16A PE=1 SV=3	0.965409	0.698091	2.16981	NO	1.27777
O96008|TOM40_HUMAN	Mitochondrial import receptor subunit TOM40 homolog OS=Homo sapiens GN=TOMM40 PE=1 SV=1	0.594059	0.688742	0.802913	NO	0.695238
O96019|ACL6A_HUMAN	Actin-like protein 6A OS=Homo sapiens GN=ACTL6A PE=1 SV=1	0.721905	0.69125	1.48561	NO	0.966255
O96028|NSD2_HUMAN	Histone-lysine N-methyltransferase NSD2 OS=Homo sapiens GN=WHSC1 PE=1 SV=1	0.910296	0.889	1.15843	NO	0.985909
P00338|LDHA_HUMAN	L-lactate dehydrogenase A chain OS=Homo sapiens GN=LDHA PE=1 SV=2	1.01697	0.620805	0.962848	NO	0.866875
P00367|DHE3_HUMAN	Glutamate dehydrogenase 1 mitochondrial OS=Homo sapiens GN=GLUD1 PE=1 SV=2	0.969925	0.761134	1.34058	NO	1.02388
P00387|NB5R3_HUMAN	NADH-cytochrome b5 reductase 3 OS=Homo sapiens GN=CYB5R3 PE=1 SV=3	0.841121	1.15909	1.39437	NO	1.13153
P00390|GSHR_HUMAN	Glutathione reductase mitochondrial OS=Homo sapiens GN=GSR PE=1 SV=2	1.17249	0.290955	1.93333	NO	1.13226
P00403|COX2_HUMAN	Cytochrome c oxidase subunit 2 OS=Homo sapiens GN=MT-CO2 PE=1 SV=1	0.887153	1.06667	1.05263	NO	1.00215
P00441|SODC_HUMAN	Superoxide dismutase [Cu-Zn] OS=Homo sapiens GN=SOD1 PE=1 SV=2	0.878095	0.831956	1.00326	NO	0.904438
P00505|AATM_HUMAN	Aspartate aminotransferase mitochondrial OS=Homo sapiens GN=GOT2 PE=1 SV=3	0.986889	0.637037	1.20792	NO	0.943949
P00558|PGK1_HUMAN	Phosphoglycerate kinase 1 OS=Homo sapiens GN=PGK1 PE=1 SV=3	1.11628	0.779221	0.900901	NO	0.932134
P00568|KAD1_HUMAN	Adenylate kinase isoenzyme 1 OS=Homo sapiens GN=AK1 PE=1 SV=3	2.07353	0.963303	1.13126	NO	1.38937
P01308|INS_HUMAN	Insulin OS=Homo sapiens GN=INS PE=1 SV=1	1.18391	1.18041	1.23617	NO	1.20016
P02533|K1C14_HUMAN	Keratin type I cytoskeletal 14 OS=Homo sapiens GN=KRT14 PE=1 SV=4	0.916667	0.602003	1.68074	NO	1.06647
P02545|LMNA_HUMAN	Prelamin-A/C OS=Homo sapiens GN=LMNA PE=1 SV=1	1.08419	0.646739	1.74545	NO	1.15879
P02768|ALBU_HUMAN	Serum albumin OS=Homo sapiens GN=ALB PE=1 SV=2	1.60581	1.14155	1.57073	NO	1.43936
P02786|TFR1_HUMAN	Transferrin receptor protein 1 OS=Homo sapiens GN=TFRC PE=1 SV=2	1.03808	0.673432	0.825581	NO	0.845698
P02787|TRFE_HUMAN	Serotransferrin OS=Homo sapiens GN=TF PE=1 SV=3	1.57831	0.72795	1.84644	NO	1.38423
P04075|ALDOA_HUMAN	Fructose-bisphosphate aldolase A OS=Homo sapiens GN=ALDOA PE=1 SV=2	1.24771	0.431897	1.34545	NO	1.00835
P04179|SODM_HUMAN	Superoxide dismutase [Mn] mitochondrial OS=Homo sapiens GN=SOD2 PE=1 SV=2	1.34615	1.08235	1.04082	NO	1.15644
P04181|OAT_HUMAN	Ornithine aminotransferase mitochondrial OS=Homo sapiens GN=OAT PE=1 SV=1	1.28935	0.419403	1.92982	NO	1.21286
P04264|K2C1_HUMAN	Keratin type II cytoskeletal 1 OS=Homo sapiens GN=KRT1 PE=1 SV=6	0.53642	0.348617	0.477033	NO	0.454023
P04350|TBB4A_HUMAN	Tubulin beta-4A chain OS=Homo sapiens GN=TUBB4A PE=1 SV=2	0.877256	1.01951	1.1583	NO	1.01836
P04406|G3P_HUMAN	Glyceraldehyde-3-phosphate dehydrogenase OS=Homo sapiens GN=GAPDH PE=1 SV=3	1.04591	0.720455	1.06323	NO	0.943198
P04632|CPNS1_HUMAN	Calpain small subunit 1 OS=Homo sapiens GN=CAPNS1 PE=1 SV=1	3.55895	0.588	0.650224	NO	1.59906
P04792|HSPB1_HUMAN	Heat shock protein beta-1 OS=Homo sapiens GN=HSPB1 PE=1 SV=2	1.0897	0.889401	1.08491	NO	1.02134
P04843|RPN1_HUMAN	Dolichyl-diphosphooligosaccharide--protein glycosyltransferase subunit 1 OS=Homo sapiens GN=RPN1 PE=1 SV=1	1.03979	1.44138	0.911458	NO	1.13088
P04844|RPN2_HUMAN	Dolichyl-diphosphooligosaccharide--protein glycosyltransferase subunit 2 OS=Homo sapiens GN=RPN2 PE=1 SV=3	1.09467	0.623053	1.35714	NO	1.02496
P04899|GNAI2_HUMAN	Guanine nucleotide-binding protein G(i) subunit alpha-2 OS=Homo sapiens GN=GNAI2 PE=1 SV=3	1.84746	0.660714	1.69535	NO	1.40117
P05023|AT1A1_HUMAN	Sodium/potassium-transporting ATPase subunit alpha-1 OS=Homo sapiens GN=ATP1A1 PE=1 SV=1	0.79021	0.87234	1.57143	NO	1.07799
P05026|AT1B1_HUMAN	Sodium/potassium-transporting ATPase subunit beta-1 OS=Homo sapiens GN=ATP1B1 PE=1 SV=1	0.848758	2.28689	0.819853	NO	1.3185
P05067|A4_HUMAN	Amyloid beta A4 protein OS=Homo sapiens GN=APP PE=1 SV=3	1.354	0.640147	2.10685	NO	1.367
P05091|ALDH2_HUMAN	Aldehyde dehydrogenase mitochondrial OS=Homo sapiens GN=ALDH2 PE=1 SV=2	1.16923	0.626812	1.70642	NO	1.16749
P05114|HMGN1_HUMAN	Non-histone chromosomal protein HMG-14 OS=Homo sapiens GN=HMGN1 PE=1 SV=3	5.15513	0.155007	1.48996	NO	2.2667
P05141|ADT2_HUMAN	ADP/ATP translocase 2 OS=Homo sapiens GN=SLC25A5 PE=1 SV=7	1.16477	0.616967	0.888031	NO	0.889923
P05165|PCCA_HUMAN	Propionyl-CoA carboxylase alpha chain mitochondrial OS=Homo sapiens GN=PCCA PE=1 SV=4	0.8	0.721698	1.11046	NO	0.877385
P05166|PCCB_HUMAN	Propionyl-CoA carboxylase beta chain mitochondrial OS=Homo sapiens GN=PCCB PE=1 SV=3	1.38308	1.90705	0.902367	NO	1.3975
P05198|IF2A_HUMAN	Eukaryotic translation initiation factor 2 subunit 1 OS=Homo sapiens GN=EIF2S1 PE=1 SV=3	1.98842	0.336893	2.28095	NO	1.53542
P05387|RLA2_HUMAN	60S acidic ribosomal protein P2 OS=Homo sapiens GN=RPLP2 PE=1 SV=1	2.14729	0.523388	0.773784	NO	1.14815
P05388|RLA0_HUMAN	60S acidic ribosomal protein P0 OS=Homo sapiens GN=RPLP0 PE=1 SV=1	1.256	0.748344	1.11304	NO	1.03913
P05455|LA_HUMAN	Lupus La protein OS=Homo sapiens GN=SSB PE=1 SV=2	1.58031	0.924949	0.81694	NO	1.1074
P06576|ATPB_HUMAN	ATP synthase subunit beta mitochondrial OS=Homo sapiens GN=ATP5B PE=1 SV=3	1.1242	0.862694	1.29565	NO	1.09418
P06733|ENOA_HUMAN	Alpha-enolase OS=Homo sapiens GN=ENO1 PE=1 SV=2	1.15094	0.572121	1.25967	NO	0.994244
P06744|G6PI_HUMAN	Glucose-6-phosphate isomerase OS=Homo sapiens GN=GPI PE=1 SV=4	0.960784	0.865772	1.33831	NO	1.05495
P06748|NPM_HUMAN	Nucleophosmin OS=Homo sapiens GN=NPM1 PE=1 SV=2	1.08511	0.948148	0.796992	NO	0.943416
P07195|LDHB_HUMAN	L-lactate dehydrogenase B chain OS=Homo sapiens GN=LDHB PE=1 SV=2	1.28962	0.714912	1.09402	NO	1.03285
P07196|NFL_HUMAN	Neurofilament light polypeptide OS=Homo sapiens GN=NEFL PE=1 SV=3	0.792763	0.89557	0.908046	NO	0.86546
P07197|NFM_HUMAN	Neurofilament medium polypeptide OS=Homo sapiens GN=NEFM PE=1 SV=3	1.10199	0.563278	1.22468	NO	0.963318
P07203|GPX1_HUMAN	Glutathione peroxidase 1 OS=Homo sapiens GN=GPX1 PE=1 SV=4	1.30335	0.640146	1.37295	NO	1.10548
P07237|PDIA1_HUMAN	Protein disulfide-isomerase OS=Homo sapiens GN=P4HB PE=1 SV=3	2.14454	0.666964	1.44349	NO	1.41833
P07305|H10_HUMAN	Histone H1.0 OS=Homo sapiens GN=H1F0 PE=1 SV=3	1.38287	1.84772	0.885536	NO	1.37204
P07437|TBB5_HUMAN	Tubulin beta chain OS=Homo sapiens GN=TUBB PE=1 SV=2	1.17943	0.582921	0.904459	NO	0.888937
P07602|SAP_HUMAN	Prosaposin OS=Homo sapiens GN=PSAP PE=1 SV=2	2.05085	0.805714	1.1406	NO	1.33239
P07737|PROF1_HUMAN	Profilin-1 OS=Homo sapiens GN=PFN1 PE=1 SV=2	1.57356	0.743034	1.08333	NO	1.13331
P07814|SYEP_HUMAN	Bifunctional glutamate/proline--tRNA ligase OS=Homo sapiens GN=EPRS PE=1 SV=5	0.89781	1.8742	0.733333	NO	1.16845
P07858|CATB_HUMAN	Cathepsin B OS=Homo sapiens GN=CTSB PE=1 SV=3	0.983696	0.5387	1.74737	NO	1.08992
P07900|HS90A_HUMAN	Heat shock protein HSP 90-alpha OS=Homo sapiens GN=HSP90AA1 PE=1 SV=5	1.07422	0.802299	1.31534	NO	1.06395
P07910|HNRPC_HUMAN	Heterogeneous nuclear ribonucleoproteins C1/C2 OS=Homo sapiens GN=HNRNPC PE=1 SV=4	0.890459	1.52308	0.550847	NO	0.988128
P07919|QCR6_HUMAN	Cytochrome b-c1 complex subunit 6 mitochondrial OS=Homo sapiens GN=UQCRH PE=1 SV=2	1.51685	0.824074	0.666667	NO	1.00253
P07942|LAMB1_HUMAN	Laminin subunit beta-1 OS=Homo sapiens GN=LAMB1 PE=1 SV=2	1.80992	1.0885	0.535794	NO	1.14474
P07954|FUMH_HUMAN	Fumarate hydratase mitochondrial OS=Homo sapiens GN=FH PE=1 SV=3	1.20155	0.695652	0.990476	NO	0.96256
P08133|ANXA6_HUMAN	Annexin A6 OS=Homo sapiens GN=ANXA6 PE=1 SV=3	3.15238	0.236683	1.81818	NO	1.73575
P08195|4F2_HUMAN	4F2 cell-surface antigen heavy chain OS=Homo sapiens GN=SLC3A2 PE=1 SV=3	1.22131	1.00766	1.49869	NO	1.24256
P08237|PFKAM_HUMAN	ATP-dependent 6-phosphofructokinase muscle type OS=Homo sapiens GN=PFKM PE=1 SV=2	1.11141	0.464567	2.24	NO	1.27199
P08238|HS90B_HUMAN	Heat shock protein HSP 90-beta OS=Homo sapiens GN=HSP90AB1 PE=1 SV=4	1.25	0.78355	0.823834	NO	0.952461
P08243|ASNS_HUMAN	Asparagine synthetase [glutamine-hydrolyzing] OS=Homo sapiens GN=ASNS PE=1 SV=4	1.5	1.1434	1.64186	NO	1.42842
P08559|ODPA_HUMAN	Pyruvate dehydrogenase E1 component subunit alpha somatic form mitochondrial OS=Homo sapiens GN=PDHA1 PE=1 SV=3	1.08271	0.404808	1.06716	NO	0.85156
P08621|RU17_HUMAN	U1 small nuclear ribonucleoprotein 70 kDa OS=Homo sapiens GN=SNRNP70 PE=1 SV=2	0.97861	1.00272	1.38021	NO	1.12051
P08670|VIME_HUMAN	Vimentin OS=Homo sapiens GN=VIM PE=1 SV=4	0.982839	0.589286	0.968958	NO	0.847028
P08754|GNAI3_HUMAN	Guanine nucleotide-binding protein G(k) subunit alpha OS=Homo sapiens GN=GNAI3 PE=1 SV=3	1.01351	0.766304	1.341	NO	1.04027
P08758|ANXA5_HUMAN	Annexin A5 OS=Homo sapiens GN=ANXA5 PE=1 SV=2	1.72308	0.966418	1.01546	NO	1.23499
P08779|K1C16_HUMAN	Keratin type I cytoskeletal 16 OS=Homo sapiens GN=KRT16 PE=1 SV=4	0.675439	0.355752	2.33582	NO	1.12234
P08865|RSSA_HUMAN	40S ribosomal protein SA OS=Homo sapiens GN=RPSA PE=1 SV=4	1.31461	0.357724	1.41191	NO	1.02808
P09104|ENOG_HUMAN	Gamma-enolase OS=Homo sapiens GN=ENO2 PE=1 SV=3	2.24229	0.774708	0.823446	NO	1.28015
P09110|THIK_HUMAN	3-ketoacyl-CoA thiolase peroxisomal OS=Homo sapiens GN=ACAA1 PE=1 SV=2	1.09408	0.837037	2.48889	NO	1.47333
P09211|GSTP1_HUMAN	Glutathione S-transferase P OS=Homo sapiens GN=GSTP1 PE=1 SV=2	1.45597	0.565724	1.39669	NO	1.13946
P09417|DHPR_HUMAN	Dihydropteridine reductase OS=Homo sapiens GN=QDPR PE=1 SV=2	0.972477	1.04688	1.99367	NO	1.33767
P09429|HMGB1_HUMAN	High mobility group protein B1 OS=Homo sapiens GN=HMGB1 PE=1 SV=3	1.18299	0.464164	1.48108	NO	1.04274
P09471|GNAO_HUMAN	Guanine nucleotide-binding protein G(o) subunit alpha OS=Homo sapiens GN=GNAO1 PE=1 SV=4	1.3	0.964981	6.1745	NO	2.81316
P09497|CLCB_HUMAN	Clathrin light chain B OS=Homo sapiens GN=CLTB PE=1 SV=1	1.28249	0.595518	0.869565	NO	0.915859
P09543|CN37_HUMAN	2' 3'-cyclic-nucleotide 3'-phosphodiesterase OS=Homo sapiens GN=CNP PE=1 SV=2	1.7037	1.90351	1.33094	NO	1.64605
P09622|DLDH_HUMAN	Dihydrolipoyl dehydrogenase mitochondrial OS=Homo sapiens GN=DLD PE=1 SV=2	1.47511	1.26087	1.24084	NO	1.32561
P09651|ROA1_HUMAN	Heterogeneous nuclear ribonucleoprotein A1 OS=Homo sapiens GN=HNRNPA1 PE=1 SV=5	0.785467	0.912791	1.13151	NO	0.943257
P09874|PARP1_HUMAN	Poly [ADP-ribose] polymerase 1 OS=Homo sapiens GN=PARP1 PE=1 SV=4	0.925267	2.19616	0.765101	NO	1.29551
P09936|UCHL1_HUMAN	Ubiquitin carboxyl-terminal hydrolase isozyme L1 OS=Homo sapiens GN=UCHL1 PE=1 SV=2	1.54701	0.596045	1.125	NO	1.08935
P09960|LKHA4_HUMAN	Leukotriene A-4 hydrolase OS=Homo sapiens GN=LTA4H PE=1 SV=2	0.821832	0.740924	1.5495	NO	1.03742
P09972|ALDOC_HUMAN	Fructose-bisphosphate aldolase C OS=Homo sapiens GN=ALDOC PE=1 SV=2	1.11799	0.723938	4.39949	NO	2.08048
P0DMV9|HS71B_HUMAN	Heat shock 70 kDa protein 1B OS=Homo sapiens GN=HSPA1B PE=1 SV=1	1.07547	0.634831	0.953271	NO	0.887858
P0DN76|U2AF5_HUMAN	Splicing factor U2AF 35 kDa subunit-like protein OS=Homo sapiens GN=U2AF1L5 PE=1 SV=1	0.898246	1.05405	1.23129	NO	1.0612
P10155|RO60_HUMAN	60 kDa SS-A/Ro ribonucleoprotein OS=Homo sapiens GN=TROVE2 PE=1 SV=2	1.35135	0.650718	0.896774	NO	0.966281
P10253|LYAG_HUMAN	Lysosomal alpha-glucosidase OS=Homo sapiens GN=GAA PE=1 SV=4	1.1098	1.66548	1.53441	NO	1.43657
P10515|ODP2_HUMAN	Dihydrolipoyllysine-residue acetyltransferase component of pyruvate dehydrogenase complex mitochondrial OS=Homo sapiens GN=DLAT PE=1 SV=3	0.8	1.13475	0.734672	NO	0.889808
P10599|THIO_HUMAN	Thioredoxin OS=Homo sapiens GN=TXN PE=1 SV=3	1.31915	0.895288	0.748792	NO	0.987743
P10636|TAU_HUMAN	Microtubule-associated protein tau OS=Homo sapiens GN=MAPT PE=1 SV=5	0.942857	0.626471	1.294	NO	0.954441
P10644|KAP0_HUMAN	cAMP-dependent protein kinase type I-alpha regulatory subunit OS=Homo sapiens GN=PRKAR1A PE=1 SV=1	1.33333	0.777494	1.02027	NO	1.0437
P10768|ESTD_HUMAN	S-formylglutathione hydrolase OS=Homo sapiens GN=ESD PE=1 SV=2	1.17949	0.829146	2.28704	NO	1.43189
P10809|CH60_HUMAN	60 kDa heat shock protein mitochondrial OS=Homo sapiens GN=HSPD1 PE=1 SV=2	1.85385	0.741333	1.36232	NO	1.31917
P10909|CLUS_HUMAN	Clusterin OS=Homo sapiens GN=CLU PE=1 SV=1	1.27157	1.30114	1.53153	NO	1.36808
P11021|GRP78_HUMAN	78 kDa glucose-regulated protein OS=Homo sapiens GN=HSPA5 PE=1 SV=2	1.1131	0.645385	1.23164	NO	0.996706
P11047|LAMC1_HUMAN	Laminin subunit gamma-1 OS=Homo sapiens GN=LAMC1 PE=1 SV=3	0.951977	1.56522	0.494475	NO	1.00389
P11137|MTAP2_HUMAN	Microtubule-associated protein 2 OS=Homo sapiens GN=MAP2 PE=1 SV=4	0.810811	0.55615	1.21805	NO	0.861669
P11142|HSP7C_HUMAN	Heat shock cognate 71 kDa protein OS=Homo sapiens GN=HSPA8 PE=1 SV=1	1.0109	0.601485	1.18367	NO	0.932019
P11166|GTR1_HUMAN	Solute carrier family 2 facilitated glucose transporter member 1 OS=Homo sapiens GN=SLC2A1 PE=1 SV=2	0.674312	0.677656	1.50325	NO	0.951738
P11171|41_HUMAN	Protein 4.1 OS=Homo sapiens GN=EPB41 PE=1 SV=4	0.690184	0.738519	43.0041	NO	14.8109
P11177|ODPB_HUMAN	Pyruvate dehydrogenase E1 component subunit beta mitochondrial OS=Homo sapiens GN=PDHB PE=1 SV=3	0.838235	0.686087	1.33705	NO	0.95379
P11216|PYGB_HUMAN	Glycogen phosphorylase brain form OS=Homo sapiens GN=PYGB PE=1 SV=5	1.26684	0.440803	1.45253	NO	1.05339
P11274|BCR_HUMAN	Breakpoint cluster region protein OS=Homo sapiens GN=BCR PE=1 SV=2	1.10121	0.632353	0.601587	NO	0.778385
P11279|LAMP1_HUMAN	Lysosome-associated membrane glycoprotein 1 OS=Homo sapiens GN=LAMP1 PE=1 SV=3	0.290805	0.920952	0.0731429	NO	0.4283
P11310|ACADM_HUMAN	Medium-chain specific acyl-CoA dehydrogenase mitochondrial OS=Homo sapiens GN=ACADM PE=1 SV=1	1.0785	0.497537	1.02489	NO	0.866974
P11387|TOP1_HUMAN	DNA topoisomerase 1 OS=Homo sapiens GN=TOP1 PE=1 SV=2	0.906897	0.963134	0.881988	NO	0.917339
P11413|G6PD_HUMAN	Glucose-6-phosphate 1-dehydrogenase OS=Homo sapiens GN=G6PD PE=1 SV=4	0.88342	1.42199	1.21325	NO	1.17288
P11498|PYC_HUMAN	Pyruvate carboxylase mitochondrial OS=Homo sapiens GN=PC PE=1 SV=2	1.23404	0.96861	1.60793	NO	1.27019
P11717|MPRI_HUMAN	Cation-independent mannose-6-phosphate receptor OS=Homo sapiens GN=IGF2R PE=1 SV=3	1.45546	0.456359	0.936508	NO	0.949442
P11766|ADHX_HUMAN	Alcohol dehydrogenase class-3 OS=Homo sapiens GN=ADH5 PE=1 SV=4	0.965	0.831442	1.41935	NO	1.07193
P11940|PABP1_HUMAN	Polyadenylate-binding protein 1 OS=Homo sapiens GN=PABPC1 PE=1 SV=2	1.17017	0.750973	1.14074	NO	1.02063
P12081|SYHC_HUMAN	Histidine--tRNA ligase cytoplasmic OS=Homo sapiens GN=HARS PE=1 SV=2	0.623431	0.443959	1.14612	NO	0.737836
P12235|ADT1_HUMAN	ADP/ATP translocase 1 OS=Homo sapiens GN=SLC25A4 PE=1 SV=4	0.708601	0.89038	1.27607	NO	0.958352
P12236|ADT3_HUMAN	ADP/ATP translocase 3 OS=Homo sapiens GN=SLC25A6 PE=1 SV=4	0.836158	0.888462	0.894068	NO	0.872896
P12268|IMDH2_HUMAN	Inosine-5'-monophosphate dehydrogenase 2 OS=Homo sapiens GN=IMPDH2 PE=1 SV=2	1.175	0.605634	2.0122	NO	1.26428
P12270|TPR_HUMAN	Nucleoprotein TPR OS=Homo sapiens GN=TPR PE=1 SV=3	1.12867	0.480836	1.68761	NO	1.09904
P12277|KCRB_HUMAN	Creatine kinase B-type OS=Homo sapiens GN=CKB PE=1 SV=1	1.05902	0.993617	0.917683	NO	0.990105
P12931|SRC_HUMAN	Proto-oncogene tyrosine-protein kinase Src OS=Homo sapiens GN=SRC PE=1 SV=3	0.690833	0.723632	1.59479	NO	1.00308
P12956|XRCC6_HUMAN	X-ray repair cross-complementing protein 6 OS=Homo sapiens GN=XRCC6 PE=1 SV=2	1.77439	0.965217	1.10395	NO	1.28119
P13010|XRCC5_HUMAN	X-ray repair cross-complementing protein 5 OS=Homo sapiens GN=XRCC5 PE=1 SV=3	1.15278	1.22124	1.13936	NO	1.17113
P13473|LAMP2_HUMAN	Lysosome-associated membrane glycoprotein 2 OS=Homo sapiens GN=LAMP2 PE=1 SV=2	1.00752	1.08696	0.889503	NO	0.994659
P13489|RINI_HUMAN	Ribonuclease inhibitor OS=Homo sapiens GN=RNH1 PE=1 SV=2	1.09804	0.351626	1.61248	NO	1.02072
P13591|NCAM1_HUMAN	Neural cell adhesion molecule 1 OS=Homo sapiens GN=NCAM1 PE=1 SV=3	1.17544	0.6728	0.686861	NO	0.845033
P13637|AT1A3_HUMAN	Sodium/potassium-transporting ATPase subunit alpha-3 OS=Homo sapiens GN=ATP1A3 PE=1 SV=3	0.982993	0.417657	1.24	NO	0.880217
P13639|EF2_HUMAN	Elongation factor 2 OS=Homo sapiens GN=EEF2 PE=1 SV=4	1.14965	1.00649	1.92956	NO	1.3619
P13645|K1C10_HUMAN	Keratin type I cytoskeletal 10 OS=Homo sapiens GN=KRT10 PE=1 SV=6	1.49167	0.212446	0.880466	NO	0.861526
P13647|K2C5_HUMAN	Keratin type II cytoskeletal 5 OS=Homo sapiens GN=KRT5 PE=1 SV=3	0.546409	0.166667	1.65779	NO	0.79029
P13667|PDIA4_HUMAN	Protein disulfide-isomerase A4 OS=Homo sapiens GN=PDIA4 PE=1 SV=2	1.00974	2.44872	0.425743	NO	1.29473
P13693|TCTP_HUMAN	Translationally-controlled tumor protein OS=Homo sapiens GN=TPT1 PE=1 SV=1	1.40741	0.879808	0.871094	NO	1.05277
P13804|ETFA_HUMAN	Electron transfer flavoprotein subunit alpha mitochondrial OS=Homo sapiens GN=ETFA PE=1 SV=1	0.868696	0.739695	0.66565	NO	0.758014
P13861|KAP2_HUMAN	cAMP-dependent protein kinase type II-alpha regulatory subunit OS=Homo sapiens GN=PRKAR2A PE=1 SV=2	1.17188	0.970313	1.47402	NO	1.2054
P14174|MIF_HUMAN	Macrophage migration inhibitory factor OS=Homo sapiens GN=MIF PE=1 SV=4	0.8125	0.621771	1.4059	NO	0.946725
P14314|GLU2B_HUMAN	Glucosidase 2 subunit beta OS=Homo sapiens GN=PRKCSH PE=1 SV=2	1.18632	0.792808	1.57432	NO	1.18449
P14324|FPPS_HUMAN	Farnesyl pyrophosphate synthase OS=Homo sapiens GN=FDPS PE=1 SV=4	2.03476	0.722022	1.56522	NO	1.44067
P14550|AK1A1_HUMAN	Alcohol dehydrogenase [NADP(+)] OS=Homo sapiens GN=AKR1A1 PE=1 SV=3	1.59312	0.239041	0.380328	NO	0.737497
P14618|KPYM_HUMAN	Pyruvate kinase PKM OS=Homo sapiens GN=PKM PE=1 SV=4	1.15694	1.68508	1.11538	NO	1.31914
P14625|ENPL_HUMAN	Endoplasmin OS=Homo sapiens GN=HSP90B1 PE=1 SV=1	1.31446	0.831169	1.28155	NO	1.14239
P14859|PO2F1_HUMAN	POU domain class 2 transcription factor 1 OS=Homo sapiens GN=POU2F1 PE=1 SV=2	1.54861	0.475155	1.38462	NO	1.13613
P14866|HNRPL_HUMAN	Heterogeneous nuclear ribonucleoprotein L OS=Homo sapiens GN=HNRNPL PE=1 SV=2	0.886239	0.53169	2.33429	NO	1.25074
P14868|SYDC_HUMAN	Aspartate--tRNA ligase cytoplasmic OS=Homo sapiens GN=DARS PE=1 SV=2	1.23546	0.54047	2.26364	NO	1.34652
P15104|GLNA_HUMAN	Glutamine synthetase OS=Homo sapiens GN=GLUL PE=1 SV=4	1.22581	1.54023	19.8485	NO	7.53817
P15121|ALDR_HUMAN	Aldose reductase OS=Homo sapiens GN=AKR1B1 PE=1 SV=3	2.02643	0.777027	1.03057	NO	1.27801
P15170|ERF3A_HUMAN	Eukaryotic peptide chain release factor GTP-binding subunit ERF3A OS=Homo sapiens GN=GSPT1 PE=1 SV=1	0.849279	0.487288	9.39759	NO	3.57805
P15531|NDKA_HUMAN	Nucleoside diphosphate kinase A OS=Homo sapiens GN=NME1 PE=1 SV=1	1.36917	0.564246	0.480916	NO	0.804776
P15586|GNS_HUMAN	N-acetylglucosamine-6-sulfatase OS=Homo sapiens GN=GNS PE=1 SV=3	0.674576	0.579487	1.26033	NO	0.838131
P15880|RS2_HUMAN	40S ribosomal protein S2 OS=Homo sapiens GN=RPS2 PE=1 SV=2	1.01675	0.840659	1.15823	NO	1.00521
P16278|BGAL_HUMAN	Beta-galactosidase OS=Homo sapiens GN=GLB1 PE=1 SV=2	1.02119	0.817647	0.894033	NO	0.910955
P16298|PP2BB_HUMAN	Serine/threonine-protein phosphatase 2B catalytic subunit beta isoform OS=Homo sapiens GN=PPP3CB PE=1 SV=2	0.889423	0.501629	62.4016	NO	21.2642
P16401|H15_HUMAN	Histone H1.5 OS=Homo sapiens GN=HIST1H1B PE=1 SV=3	1.01942	0.675258	1.39369	NO	1.02946
P16403|H12_HUMAN	Histone H1.2 OS=Homo sapiens GN=HIST1H1C PE=1 SV=2	0.99759	18.75	2.43408	NO	7.39389
P16435|NCPR_HUMAN	NADPH--cytochrome P450 reductase OS=Homo sapiens GN=POR PE=1 SV=2	0.883333	0.842056	1.50289	NO	1.07609
P16615|AT2A2_HUMAN	Sarcoplasmic/endoplasmic reticulum calcium ATPase 2 OS=Homo sapiens GN=ATP2A2 PE=1 SV=1	1.17241	0.641129	1.48246	NO	1.09867
P16870|CBPE_HUMAN	Carboxypeptidase E OS=Homo sapiens GN=CPE PE=1 SV=1	0.774536	1.33777	1.01542	NO	1.04257
P16949|STMN1_HUMAN	Stathmin OS=Homo sapiens GN=STMN1 PE=1 SV=3	1.61578	0.731707	0.924453	NO	1.09065
P17096|HMGA1_HUMAN	High mobility group protein HMG-I/HMG-Y OS=Homo sapiens GN=HMGA1 PE=1 SV=3	0.945148	1.51786	1.90463	NO	1.45588
P17152|TMM11_HUMAN	Transmembrane protein 11 mitochondrial OS=Homo sapiens GN=TMEM11 PE=1 SV=1	0.962382	0.718487	1.40969	NO	1.03019
P17174|AATC_HUMAN	Aspartate aminotransferase cytoplasmic OS=Homo sapiens GN=GOT1 PE=1 SV=3	1.14375	0.961722	0.506964	NO	0.870812
P17480|UBF1_HUMAN	Nucleolar transcription factor 1 OS=Homo sapiens GN=UBTF PE=1 SV=1	0.952986	0.979487	0.685746	NO	0.87274
P17600|SYN1_HUMAN	Synapsin-1 OS=Homo sapiens GN=SYN1 PE=1 SV=3	0.770588	0.676829	2.63636	NO	1.36126
P17612|KAPCA_HUMAN	cAMP-dependent protein kinase catalytic subunit alpha OS=Homo sapiens GN=PRKACA PE=1 SV=2	2.03289	1.13986	0.639706	NO	1.27082
P17677|NEUM_HUMAN	Neuromodulin OS=Homo sapiens GN=GAP43 PE=1 SV=1	1.15108	0.346078	1.75439	NO	1.08385
P17844|DDX5_HUMAN	Probable ATP-dependent RNA helicase DDX5 OS=Homo sapiens GN=DDX5 PE=1 SV=1	0.839286	0.759958	1.07706	NO	0.892103
P17858|PFKAL_HUMAN	ATP-dependent 6-phosphofructokinase liver type OS=Homo sapiens GN=PFKL PE=1 SV=6	1.2518	0.763314	1.34314	NO	1.11942
P17980|PRS6A_HUMAN	26S protease regulatory subunit 6A OS=Homo sapiens GN=PSMC3 PE=1 SV=3	1.97351	0.830258	0.989583	NO	1.26445
P17987|TCPA_HUMAN	T-complex protein 1 subunit alpha OS=Homo sapiens GN=TCP1 PE=1 SV=1	1.27143	0.99	1.21337	NO	1.15827
P18031|PTN1_HUMAN	Tyrosine-protein phosphatase non-receptor type 1 OS=Homo sapiens GN=PTPN1 PE=1 SV=1	1.45745	0.4952	4.14744	NO	2.03336
P18085|ARF4_HUMAN	ADP-ribosylation factor 4 OS=Homo sapiens GN=ARF4 PE=1 SV=3	0.640867	0.956522	5.02222	NO	2.20654
P18124|RL7_HUMAN	60S ribosomal protein L7 OS=Homo sapiens GN=RPL7 PE=1 SV=1	1.45588	1.19643	1.11165	NO	1.25465
P18583|SON_HUMAN	Protein SON OS=Homo sapiens GN=SON PE=1 SV=4	1.04828	0.551634	0.822186	NO	0.807365
P18669|PGAM1_HUMAN	Phosphoglycerate mutase 1 OS=Homo sapiens GN=PGAM1 PE=1 SV=2	2.08733	0.51865	1.1161	NO	1.24069
P18754|RCC1_HUMAN	Regulator of chromosome condensation OS=Homo sapiens GN=RCC1 PE=1 SV=1	3.02424	1.14961	0.79845	NO	1.65743
P19022|CADH2_HUMAN	Cadherin-2 OS=Homo sapiens GN=CDH2 PE=1 SV=4	1.26515	0.72475	2.09125	NO	1.36039
P19338|NUCL_HUMAN	Nucleolin OS=Homo sapiens GN=NCL PE=1 SV=3	0.942623	0.74359	1.13113	NO	0.939115
P19367|HXK1_HUMAN	Hexokinase-1 OS=Homo sapiens GN=HK1 PE=1 SV=3	1.06077	0.51295	1.32	NO	0.964574
P19623|SPEE_HUMAN	Spermidine synthase OS=Homo sapiens GN=SRM PE=1 SV=1	1.12414	0.854167	0.923729	NO	0.967344
P19784|CSK22_HUMAN	Casein kinase II subunit alpha' OS=Homo sapiens GN=CSNK2A2 PE=1 SV=1	1.61602	0.474178	1.92353	NO	1.33791
P20020|AT2B1_HUMAN	Plasma membrane calcium-transporting ATPase 1 OS=Homo sapiens GN=ATP2B1 PE=1 SV=3	0.831776	0.404806	2.56818	NO	1.26825
P20042|IF2B_HUMAN	Eukaryotic translation initiation factor 2 subunit 2 OS=Homo sapiens GN=EIF2S2 PE=1 SV=2	0.650714	1.85714	0.354244	NO	0.954034
P20336|RAB3A_HUMAN	Ras-related protein Rab-3A OS=Homo sapiens GN=RAB3A PE=1 SV=1	1.09735	0.463878	1.15865	NO	0.906626
P20339|RAB5A_HUMAN	Ras-related protein Rab-5A OS=Homo sapiens GN=RAB5A PE=1 SV=2	0.899441	0.24086	2.09553	NO	1.07861
P20618|PSB1_HUMAN	Proteasome subunit beta type-1 OS=Homo sapiens GN=PSMB1 PE=1 SV=2	0.920103	0.816038	1.66053	NO	1.13222
P20645|MPRD_HUMAN	Cation-dependent mannose-6-phosphate receptor OS=Homo sapiens GN=M6PR PE=1 SV=1	0.720524	6.95402	1.92364	NO	3.1994
P20700|LMNB1_HUMAN	Lamin-B1 OS=Homo sapiens GN=LMNB1 PE=1 SV=2	1.0355	0.737864	1.27103	NO	1.0148
P21281|VATB2_HUMAN	V-type proton ATPase subunit B brain isoform OS=Homo sapiens GN=ATP6V1B2 PE=1 SV=3	0.857143	1.04651	0.979339	NO	0.960998
P21333|FLNA_HUMAN	Filamin-A OS=Homo sapiens GN=FLNA PE=1 SV=4	1.20106	0.189342	2.29323	NO	1.22788
P21579|SYT1_HUMAN	Synaptotagmin-1 OS=Homo sapiens GN=SYT1 PE=1 SV=1	1.17757	0.827381	1.22	NO	1.07498
P21796|VDAC1_HUMAN	Voltage-dependent anion-selective channel protein 1 OS=Homo sapiens GN=VDAC1 PE=1 SV=2	1.11927	1.0479	2.29885	NO	1.48867
P21964|COMT_HUMAN	Catechol O-methyltransferase OS=Homo sapiens GN=COMT PE=1 SV=2	1.01181	1.54386	0.817952	NO	1.12454
P22033|MUTA_HUMAN	Methylmalonyl-CoA mutase mitochondrial OS=Homo sapiens GN=MUT PE=1 SV=4	1.44645	0.604545	1.95251	NO	1.3345
P22059|OSBP1_HUMAN	Oxysterol-binding protein 1 OS=Homo sapiens GN=OSBP PE=1 SV=1	0.937304	0.620536	0.406326	NO	0.654722
P22061|PIMT_HUMAN	Protein-L-isoaspartate(D-aspartate) O-methyltransferase OS=Homo sapiens GN=PCMT1 PE=1 SV=4	1.08266	0.646154	0.984733	NO	0.904515
P22087|FBRL_HUMAN	rRNA 2'-O-methyltransferase fibrillarin OS=Homo sapiens GN=FBL PE=1 SV=2	1.08209	0.793443	1.75796	NO	1.21116
P22102|PUR2_HUMAN	Trifunctional purine biosynthetic protein adenosine-3 OS=Homo sapiens GN=GART PE=1 SV=1	0.75641	0.287179	0.472441	NO	0.505344
P22234|PUR6_HUMAN	Multifunctional protein ADE2 OS=Homo sapiens GN=PAICS PE=1 SV=3	0.998628	0.606965	0.453782	NO	0.686458
P22307|NLTP_HUMAN	Non-specific lipid-transfer protein OS=Homo sapiens GN=SCP2 PE=1 SV=2	1.23679	0.849315	1.17699	NO	1.0877
P22314|UBA1_HUMAN	Ubiquitin-like modifier-activating enzyme 1 OS=Homo sapiens GN=UBA1 PE=1 SV=3	0.842593	0.644516	1.1165	NO	0.867871
P22392|NDKB_HUMAN	Nucleoside diphosphate kinase B OS=Homo sapiens GN=NME2 PE=1 SV=1	1.58772	0.444444	0.686934	NO	0.906366
P22570|ADRO_HUMAN	NADPH:adrenodoxin oxidoreductase mitochondrial OS=Homo sapiens GN=FDXR PE=1 SV=3	1.09649	13.2673	5.49593	NO	6.61992
P22626|ROA2_HUMAN	Heterogeneous nuclear ribonucleoproteins A2/B1 OS=Homo sapiens GN=HNRNPA2B1 PE=1 SV=2	1.01456	0.665595	0.995575	NO	0.891911
P22694|KAPCB_HUMAN	cAMP-dependent protein kinase catalytic subunit beta OS=Homo sapiens GN=PRKACB PE=1 SV=2	1.21586	0.978916	0.261506	NO	0.81876
P22695|QCR2_HUMAN	Cytochrome b-c1 complex subunit 2 mitochondrial OS=Homo sapiens GN=UQCRC2 PE=1 SV=3	1.30252	0.913978	1.23894	NO	1.15181
P23193|TCEA1_HUMAN	Transcription elongation factor A protein 1 OS=Homo sapiens GN=TCEA1 PE=1 SV=2	2.20423	0.479142	1.17769	NO	1.28702
P23246|SFPQ_HUMAN	Splicing factor proline- and glutamine-rich OS=Homo sapiens GN=SFPQ PE=1 SV=2	0.826531	0.738318	1.30612	NO	0.95699
P23284|PPIB_HUMAN	Peptidyl-prolyl cis-trans isomerase B OS=Homo sapiens GN=PPIB PE=1 SV=2	1.36309	0.97076	0.96679	NO	1.10021
P23368|MAOM_HUMAN	NAD-dependent malic enzyme mitochondrial OS=Homo sapiens GN=ME2 PE=1 SV=1	1.19413	0.794326	1.32941	NO	1.10596
P23378|GCSP_HUMAN	Glycine dehydrogenase (decarboxylating) mitochondrial OS=Homo sapiens GN=GLDC PE=1 SV=2	1.5043	0.838972	0.835125	NO	1.05947
P23381|SYWC_HUMAN	Tryptophan--tRNA ligase cytoplasmic OS=Homo sapiens GN=WARS PE=1 SV=2	1.18026	0.763033	0.949917	NO	0.964402
P23396|RS3_HUMAN	40S ribosomal protein S3 OS=Homo sapiens GN=RPS3 PE=1 SV=2	1.00216	0.387435	1.38298	NO	0.924189
P23434|GCSH_HUMAN	Glycine cleavage system H protein mitochondrial OS=Homo sapiens GN=GCSH PE=1 SV=2	1.40667	0.990148	5.35637	NO	2.5844
P23526|SAHH_HUMAN	Adenosylhomocysteinase OS=Homo sapiens GN=AHCY PE=1 SV=4	2.77064	0.507874	0.866379	NO	1.38163
P23528|COF1_HUMAN	Cofilin-1 OS=Homo sapiens GN=CFL1 PE=1 SV=3	1.16524	1.2611	0.946537	NO	1.12429
P24534|EF1B_HUMAN	Elongation factor 1-beta OS=Homo sapiens GN=EEF1B2 PE=1 SV=3	1.94702	0.70603	0.756014	NO	1.13635
P24539|AT5F1_HUMAN	ATP synthase F(0) complex subunit B1 mitochondrial OS=Homo sapiens GN=ATP5F1 PE=1 SV=2	1.26761	1.04933	0.493789	NO	0.936907
P24666|PPAC_HUMAN	Low molecular weight phosphotyrosine protein phosphatase OS=Homo sapiens GN=ACP1 PE=1 SV=3	1.24572	1.29114	1.51205	NO	1.34964
P24752|THIL_HUMAN	Acetyl-CoA acetyltransferase mitochondrial OS=Homo sapiens GN=ACAT1 PE=1 SV=1	0.935577	1.1875	0.850746	NO	0.991274
P24928|RPB1_HUMAN	DNA-directed RNA polymerase II subunit RPB1 OS=Homo sapiens GN=POLR2A PE=1 SV=2	0.913151	1.11031	0.235937	NO	0.753134
P25398|RS12_HUMAN	40S ribosomal protein S12 OS=Homo sapiens GN=RPS12 PE=1 SV=3	1.72414	0.822857	0.545024	NO	1.03067
P25685|DNJB1_HUMAN	DnaJ homolog subfamily B member 1 OS=Homo sapiens GN=DNAJB1 PE=1 SV=4	0.92551	0.953333	1.02721	NO	0.968685
P25705|ATPA_HUMAN	ATP synthase subunit alpha mitochondrial OS=Homo sapiens GN=ATP5A1 PE=1 SV=1	1.76608	0.793605	1.18548	NO	1.24839
P25786|PSA1_HUMAN	Proteasome subunit alpha type-1 OS=Homo sapiens GN=PSMA1 PE=1 SV=1	2.70286	0.94012	1.17447	NO	1.60581
P25787|PSA2_HUMAN	Proteasome subunit alpha type-2 OS=Homo sapiens GN=PSMA2 PE=1 SV=2	1.27586	0.674556	0.818182	NO	0.922867
P25788|PSA3_HUMAN	Proteasome subunit alpha type-3 OS=Homo sapiens GN=PSMA3 PE=1 SV=2	1.08203	0.792308	2.30195	NO	1.3921
P25789|PSA4_HUMAN	Proteasome subunit alpha type-4 OS=Homo sapiens GN=PSMA4 PE=1 SV=1	1.58841	1.22165	0.51049	NO	1.10685
P26038|MOES_HUMAN	Moesin OS=Homo sapiens GN=MSN PE=1 SV=3	0.397727	0.861702	0.485623	NO	0.581684
P26196|DDX6_HUMAN	Probable ATP-dependent RNA helicase DDX6 OS=Homo sapiens GN=DDX6 PE=1 SV=2	1.18992	0.662791	0.846473	NO	0.899729
P26232|CTNA2_HUMAN	Catenin alpha-2 OS=Homo sapiens GN=CTNNA2 PE=1 SV=5	1.13965	0.334911	0.124434	NO	0.532998
P26368|U2AF2_HUMAN	Splicing factor U2AF 65 kDa subunit OS=Homo sapiens GN=U2AF2 PE=1 SV=4	0.942636	0.891738	0.971731	NO	0.935368
P26373|RL13_HUMAN	60S ribosomal protein L13 OS=Homo sapiens GN=RPL13 PE=1 SV=4	1.17692	0.648464	0.976852	NO	0.93408
P26378|ELAV4_HUMAN	ELAV-like protein 4 OS=Homo sapiens GN=ELAVL4 PE=1 SV=2	0.679842	0.469208	1.81905	NO	0.989366
P26583|HMGB2_HUMAN	High mobility group protein B2 OS=Homo sapiens GN=HMGB2 PE=1 SV=2	0.930769	2.08696	2.34375	NO	1.78716
P26599|PTBP1_HUMAN	Polypyrimidine tract-binding protein 1 OS=Homo sapiens GN=PTBP1 PE=1 SV=1	0.631746	0.853881	0.694118	NO	0.726582
P26639|SYTC_HUMAN	Threonine--tRNA ligase cytoplasmic OS=Homo sapiens GN=TARS PE=1 SV=3	1.13889	1.13008	1.6055	NO	1.29149
P26640|SYVC_HUMAN	Valine--tRNA ligase OS=Homo sapiens GN=VARS PE=1 SV=4	0.77193	0.476442	0.177465	NO	0.475279
P26641|EF1G_HUMAN	Elongation factor 1-gamma OS=Homo sapiens GN=EEF1G PE=1 SV=3	1.22151	0.866379	1.05439	NO	1.04742
P26885|FKBP2_HUMAN	Peptidyl-prolyl cis-trans isomerase FKBP2 OS=Homo sapiens GN=FKBP2 PE=1 SV=2	1.5709	1.01706	1.25417	NO	1.28071
P26992|CNTFR_HUMAN	Ciliary neurotrophic factor receptor subunit alpha OS=Homo sapiens GN=CNTFR PE=1 SV=2	0.747454	0.735577	1.67541	NO	1.05281
P27348|1433T_HUMAN	14-3-3 protein theta OS=Homo sapiens GN=YWHAQ PE=1 SV=1	1.41919	0.716418	0.707826	NO	0.947812
P27635|RL10_HUMAN	60S ribosomal protein L10 OS=Homo sapiens GN=RPL10 PE=1 SV=4	1.01942	1.21528	0.970443	NO	1.06838
P27694|RFA1_HUMAN	Replication protein A 70 kDa DNA-binding subunit OS=Homo sapiens GN=RPA1 PE=1 SV=2	0.890071	1.62903	1.19059	NO	1.23656
P27695|APEX1_HUMAN	DNA-(apurinic or apyrimidinic site) lyase OS=Homo sapiens GN=APEX1 PE=1 SV=2	1.10306	0.860741	0.802632	NO	0.922145
P27797|CALR_HUMAN	Calreticulin OS=Homo sapiens GN=CALR PE=1 SV=1	1.66295	0.677419	1.86842	NO	1.40293
P27816|MAP4_HUMAN	Microtubule-associated protein 4 OS=Homo sapiens GN=MAP4 PE=1 SV=3	0.984683	0.17686	1.23897	NO	0.800171
P27824|CALX_HUMAN	Calnexin OS=Homo sapiens GN=CANX PE=1 SV=2	0.936937	1.05233	0.952381	NO	0.980548
P28066|PSA5_HUMAN	Proteasome subunit alpha type-5 OS=Homo sapiens GN=PSMA5 PE=1 SV=3	1.13937	38.1625	0.00470769	NO	13.1022
P28070|PSB4_HUMAN	Proteasome subunit beta type-4 OS=Homo sapiens GN=PSMB4 PE=1 SV=4	1.32353	0.521472	1.01296	NO	0.952654
P28072|PSB6_HUMAN	Proteasome subunit beta type-6 OS=Homo sapiens GN=PSMB6 PE=1 SV=4	1.18644	1.26404	0.708696	NO	1.05306
P28074|PSB5_HUMAN	Proteasome subunit beta type-5 OS=Homo sapiens GN=PSMB5 PE=1 SV=3	0.923077	0.522727	0.855556	NO	0.76712
P28161|GSTM2_HUMAN	Glutathione S-transferase Mu 2 OS=Homo sapiens GN=GSTM2 PE=1 SV=2	0.50655	0.7375	1.24773	NO	0.830592
P28288|ABCD3_HUMAN	ATP-binding cassette sub-family D member 3 OS=Homo sapiens GN=ABCD3 PE=1 SV=1	1.11765	2.03529	1.81122	NO	1.65472
P28331|NDUS1_HUMAN	NADH-ubiquinone oxidoreductase 75 kDa subunit mitochondrial OS=Homo sapiens GN=NDUFS1 PE=1 SV=3	0.896437	0.718599	1.34746	NO	0.987498
P28482|MK01_HUMAN	Mitogen-activated protein kinase 1 OS=Homo sapiens GN=MAPK1 PE=1 SV=3	1.6393	0.657944	0.757252	NO	1.01817
P28838|AMPL_HUMAN	Cytosol aminopeptidase OS=Homo sapiens GN=LAP3 PE=1 SV=3	1.05505	2.22069	3.61559	NO	2.29711
P29144|TPP2_HUMAN	Tripeptidyl-peptidase 2 OS=Homo sapiens GN=TPP2 PE=1 SV=4	0.677885	0.179104	1.59873	NO	0.818572
P29218|IMPA1_HUMAN	Inositol monophosphatase 1 OS=Homo sapiens GN=IMPA1 PE=1 SV=1	1.24219	0.963731	1.59375	NO	1.26656
P29323|EPHB2_HUMAN	Ephrin type-B receptor 2 OS=Homo sapiens GN=EPHB2 PE=1 SV=5	1.0381	1.62838	0.789474	NO	1.15198
P29401|TKT_HUMAN	Transketolase OS=Homo sapiens GN=TKT PE=1 SV=3	0.939189	0.673759	1.33397	NO	0.982306
P29692|EF1D_HUMAN	Elongation factor 1-delta OS=Homo sapiens GN=EEF1D PE=1 SV=5	1.56309	0.56	1.63462	NO	1.25257
P29762|RABP1_HUMAN	Cellular retinoic acid-binding protein 1 OS=Homo sapiens GN=CRABP1 PE=1 SV=2	1.93182	0.801695	1.34034	NO	1.35795
P29966|MARCS_HUMAN	Myristoylated alanine-rich C-kinase substrate OS=Homo sapiens GN=MARCKS PE=1 SV=4	1.012	0.330189	2.23118	NO	1.19112
P30040|ERP29_HUMAN	Endoplasmic reticulum resident protein 29 OS=Homo sapiens GN=ERP29 PE=1 SV=4	2.57554	0.833333	0.627778	NO	1.34555
P30041|PRDX6_HUMAN	Peroxiredoxin-6 OS=Homo sapiens GN=PRDX6 PE=1 SV=3	1.65782	0.851852	1.12281	NO	1.21083
P30044|PRDX5_HUMAN	Peroxiredoxin-5 mitochondrial OS=Homo sapiens GN=PRDX5 PE=1 SV=4	1.21608	0.652941	1.64815	NO	1.17239
P30046|DOPD_HUMAN	D-dopachrome decarboxylase OS=Homo sapiens GN=DDT PE=1 SV=3	1.28912	0.726829	1.28947	NO	1.10181
P30048|PRDX3_HUMAN	Thioredoxin-dependent peroxide reductase mitochondrial OS=Homo sapiens GN=PRDX3 PE=1 SV=3	1.97386	0.76259	1.24017	NO	1.32554
P30049|ATPD_HUMAN	ATP synthase subunit delta mitochondrial OS=Homo sapiens GN=ATP5D PE=1 SV=2	0.845679	1.38532	1.46043	NO	1.23048
P30050|RL12_HUMAN	60S ribosomal protein L12 OS=Homo sapiens GN=RPL12 PE=1 SV=1	1.05335	2.02365	1.5	NO	1.52567
P30084|ECHM_HUMAN	Enoyl-CoA hydratase mitochondrial OS=Homo sapiens GN=ECHS1 PE=1 SV=4	1.58621	0.544964	1.37559	NO	1.16892
P30085|KCY_HUMAN	UMP-CMP kinase OS=Homo sapiens GN=CMPK1 PE=1 SV=3	2.21491	0.324242	1.03289	NO	1.19068
P30086|PEBP1_HUMAN	Phosphatidylethanolamine-binding protein 1 OS=Homo sapiens GN=PEBP1 PE=1 SV=3	1.11475	0.842391	0.91791	NO	0.958352
P30101|PDIA3_HUMAN	Protein disulfide-isomerase A3 OS=Homo sapiens GN=PDIA3 PE=1 SV=4	1.27184	1.00306	0.888242	NO	1.05438
P30153|2AAA_HUMAN	Serine/threonine-protein phosphatase 2A 65 kDa regulatory subunit A alpha isoform OS=Homo sapiens GN=PPP2R1A PE=1 SV=4	1.24	0.769369	1.04866	NO	1.01934
P30419|NMT1_HUMAN	Glycylpeptide N-tetradecanoyltransferase 1 OS=Homo sapiens GN=NMT1 PE=1 SV=2	2.65979	0.0739655	0.556757	NO	1.09684
P30519|HMOX2_HUMAN	Heme oxygenase 2 OS=Homo sapiens GN=HMOX2 PE=1 SV=2	0.826471	2.11	0.345455	NO	1.09398
P30533|AMRP_HUMAN	Alpha-2-macroglobulin receptor-associated protein OS=Homo sapiens GN=LRPAP1 PE=1 SV=1	1.6281	0.5	0.53	NO	0.886033
P30837|AL1B1_HUMAN	Aldehyde dehydrogenase X mitochondrial OS=Homo sapiens GN=ALDH1B1 PE=1 SV=3	1.0129	0.745	1.13778	NO	0.965227
P30876|RPB2_HUMAN	DNA-directed RNA polymerase II subunit RPB2 OS=Homo sapiens GN=POLR2B PE=1 SV=1	0.937023	1.46362	1.05488	NO	1.15184
P31040|SDHA_HUMAN	Succinate dehydrogenase [ubiquinone] flavoprotein subunit mitochondrial OS=Homo sapiens GN=SDHA PE=1 SV=2	1.56591	0.98778	4.12883	NO	2.22751
P31146|COR1A_HUMAN	Coronin-1A OS=Homo sapiens GN=CORO1A PE=1 SV=4	0.799154	0.595238	0.697211	NO	0.697201
P31150|GDIA_HUMAN	Rab GDP dissociation inhibitor alpha OS=Homo sapiens GN=GDI1 PE=1 SV=2	0.920886	0.759804	1.19601	NO	0.958901
P31153|METK2_HUMAN	S-adenosylmethionine synthase isoform type-2 OS=Homo sapiens GN=MAT2A PE=1 SV=1	1.04859	1.19328	1.15861	NO	1.13349
P31323|KAP3_HUMAN	cAMP-dependent protein kinase type II-beta regulatory subunit OS=Homo sapiens GN=PRKAR2B PE=1 SV=3	0.75	0.804124	0.803468	NO	0.785864
P31483|TIA1_HUMAN	Nucleolysin TIA-1 isoform p40 OS=Homo sapiens GN=TIA1 PE=1 SV=3	0.759076	1.71839	0.620536	NO	1.03267
P31689|DNJA1_HUMAN	DnaJ homolog subfamily A member 1 OS=Homo sapiens GN=DNAJA1 PE=1 SV=2	1.13143	1.04396	1.29012	NO	1.15517
P31930|QCR1_HUMAN	Cytochrome b-c1 complex subunit 1 mitochondrial OS=Homo sapiens GN=UQCRC1 PE=1 SV=3	1.17284	0.755682	1.40488	NO	1.11113
P31939|PUR9_HUMAN	Bifunctional purine biosynthesis protein PURH OS=Homo sapiens GN=ATIC PE=1 SV=3	1.26353	1.6	0.872976	NO	1.2455
P31942|HNRH3_HUMAN	Heterogeneous nuclear ribonucleoprotein H3 OS=Homo sapiens GN=HNRNPH3 PE=1 SV=2	0.918919	1.05143	1.18116	NO	1.0505
P31943|HNRH1_HUMAN	Heterogeneous nuclear ribonucleoprotein H OS=Homo sapiens GN=HNRNPH1 PE=1 SV=4	0.964286	0.675	1.25793	NO	0.965738
P31946|1433B_HUMAN	14-3-3 protein beta/alpha OS=Homo sapiens GN=YWHAB PE=1 SV=3	2.22359	0.731141	0.824834	NO	1.25985
P31948|STIP1_HUMAN	Stress-induced-phosphoprotein 1 OS=Homo sapiens GN=STIP1 PE=1 SV=1	1.69543	0.644068	1.24074	NO	1.19341
P32004|L1CAM_HUMAN	Neural cell adhesion molecule L1 OS=Homo sapiens GN=L1CAM PE=1 SV=2	0.78836	1.0818	0.630252	NO	0.83347
P32119|PRDX2_HUMAN	Peroxiredoxin-2 OS=Homo sapiens GN=PRDX2 PE=1 SV=5	1.28902	0.891051	1.05856	NO	1.07954
P32969|RL9_HUMAN	60S ribosomal protein L9 OS=Homo sapiens GN=RPL9 PE=1 SV=1	1.26705	0.908163	0.850575	NO	1.00859
P33176|KINH_HUMAN	Kinesin-1 heavy chain OS=Homo sapiens GN=KIF5B PE=1 SV=1	2.33918	0.215385	1.08895	NO	1.2145
P33240|CSTF2_HUMAN	Cleavage stimulation factor subunit 2 OS=Homo sapiens GN=CSTF2 PE=1 SV=1	0.962687	2.11013	0.912173	NO	1.32833
P34897|GLYM_HUMAN	Serine hydroxymethyltransferase mitochondrial OS=Homo sapiens GN=SHMT2 PE=1 SV=3	1.15625	1.25882	2.14885	NO	1.52131
P34932|HSP74_HUMAN	Heat shock 70 kDa protein 4 OS=Homo sapiens GN=HSPA4 PE=1 SV=4	0.910494	0.742794	0.871212	NO	0.8415
P35080|PROF2_HUMAN	Profilin-2 OS=Homo sapiens GN=PFN2 PE=1 SV=3	1.04667	0.525547	1.02623	NO	0.866148
P35222|CTNB1_HUMAN	Catenin beta-1 OS=Homo sapiens GN=CTNNB1 PE=1 SV=1	1.16054	1.6845	0.619617	NO	1.15488
P35232|PHB_HUMAN	Prohibitin OS=Homo sapiens GN=PHB PE=1 SV=1	1.42784	0.754808	1.12033	NO	1.10099
P35268|RL22_HUMAN	60S ribosomal protein L22 OS=Homo sapiens GN=RPL22 PE=1 SV=2	3.86107	0.517361	2.89167	NO	2.42336
P35527|K1C9_HUMAN	Keratin type I cytoskeletal 9 OS=Homo sapiens GN=KRT9 PE=1 SV=3	0.325743	0.278496	0.476703	NO	0.360314
P35579|MYH9_HUMAN	Myosin-9 OS=Homo sapiens GN=MYH9 PE=1 SV=4	2.17757	0.517103	0.557576	NO	1.08408
P35580|MYH10_HUMAN	Myosin-10 OS=Homo sapiens GN=MYH10 PE=1 SV=3	1.4321	0.809677	1.54749	NO	1.26309
P35606|COPB2_HUMAN	Coatomer subunit beta' OS=Homo sapiens GN=COPB2 PE=1 SV=2	0.734628	0.792593	0.710468	NO	0.745896
P35611|ADDA_HUMAN	Alpha-adducin OS=Homo sapiens GN=ADD1 PE=1 SV=2	1.04386	1.02994	1.6	NO	1.2246
P35612|ADDB_HUMAN	Beta-adducin OS=Homo sapiens GN=ADD2 PE=1 SV=3	0.80597	0.744292	2.22357	NO	1.25794
P35637|FUS_HUMAN	RNA-binding protein FUS OS=Homo sapiens GN=FUS PE=1 SV=1	1.00885	0.297222	0.979008	NO	0.761693
P35659|DEK_HUMAN	Protein DEK OS=Homo sapiens GN=DEK PE=1 SV=1	0.763889	0.22548	2.12084	NO	1.03674
P35908|K22E_HUMAN	Keratin type II cytoskeletal 2 epidermal OS=Homo sapiens GN=KRT2 PE=1 SV=2	1.13194	0.20997	0.560403	NO	0.634106
P36405|ARL3_HUMAN	ADP-ribosylation factor-like protein 3 OS=Homo sapiens GN=ARL3 PE=1 SV=2	1.53234	0.993007	0.95082	NO	1.15872
P36507|MP2K2_HUMAN	Dual specificity mitogen-activated protein kinase kinase 2 OS=Homo sapiens GN=MAP2K2 PE=1 SV=1	1.06456	0.292222	1.28016	NO	0.87898
P36542|ATPG_HUMAN	ATP synthase subunit gamma mitochondrial OS=Homo sapiens GN=ATP5C1 PE=1 SV=1	1.60145	1.29962	0.891566	NO	1.26421
P36551|HEM6_HUMAN	Oxygen-dependent coproporphyrinogen-III oxidase mitochondrial OS=Homo sapiens GN=CPOX PE=1 SV=3	2.02514	0.942857	0.496413	NO	1.1548
P36578|RL4_HUMAN	60S ribosomal protein L4 OS=Homo sapiens GN=RPL4 PE=1 SV=5	0.902204	0.264238	0.47767	NO	0.548037
P36776|LONM_HUMAN	Lon protease homolog mitochondrial OS=Homo sapiens GN=LONP1 PE=1 SV=2	1.0555	0.761417	1.04289	NO	0.953269
P36873|PP1G_HUMAN	Serine/threonine-protein phosphatase PP1-gamma catalytic subunit OS=Homo sapiens GN=PPP1CC PE=1 SV=1	1.90204	2.38506	1.1337	NO	1.80693
P36915|GNL1_HUMAN	Guanine nucleotide-binding protein-like 1 OS=Homo sapiens GN=GNL1 PE=1 SV=2	0.772727	1.15837	0.90493	NO	0.945343
P36957|ODO2_HUMAN	Dihydrolipoyllysine-residue succinyltransferase component of 2-oxoglutarate dehydrogenase complex mitochondrial OS=Homo sapiens GN=DLST PE=1 SV=4	1.44248	0.884477	1.82114	NO	1.3827
P36969|GPX4_HUMAN	Phospholipid hydroperoxide glutathione peroxidase mitochondrial OS=Homo sapiens GN=GPX4 PE=1 SV=3	1.36059	1.26613	0.850767	NO	1.15916
P37108|SRP14_HUMAN	Signal recognition particle 14 kDa protein OS=Homo sapiens GN=SRP14 PE=1 SV=2	0.938326	0.47076	0.598616	NO	0.669234
P37198|NUP62_HUMAN	Nuclear pore glycoprotein p62 OS=Homo sapiens GN=NUP62 PE=1 SV=3	0.940647	1.61413	1.35714	NO	1.30397
P37268|FDFT_HUMAN	Squalene synthase OS=Homo sapiens GN=FDFT1 PE=1 SV=1	2.78662	1.16043	2.01818	NO	1.98841
P37837|TALDO_HUMAN	Transaldolase OS=Homo sapiens GN=TALDO1 PE=1 SV=2	1.94153	1.13072	0.865471	NO	1.31257
P37840|SYUA_HUMAN	Alpha-synuclein OS=Homo sapiens GN=SNCA PE=1 SV=1	2.02842	0.715079	1.62879	NO	1.45743
P38117|ETFB_HUMAN	Electron transfer flavoprotein subunit beta OS=Homo sapiens GN=ETFB PE=1 SV=3	1.5735	0.580851	0.853919	NO	1.00276
P38159|RBMX_HUMAN	RNA-binding motif protein X chromosome OS=Homo sapiens GN=RBMX PE=1 SV=3	0.910067	1.78151	1.22351	NO	1.30503
P38606|VATA_HUMAN	V-type proton ATPase catalytic subunit A OS=Homo sapiens GN=ATP6V1A PE=1 SV=2	0.826531	0.628183	0.95122	NO	0.801978
P38646|GRP75_HUMAN	Stress-70 protein mitochondrial OS=Homo sapiens GN=HSPA9 PE=1 SV=2	1.08459	0.777929	1.32841	NO	1.06364
P38919|IF4A3_HUMAN	Eukaryotic initiation factor 4A-III OS=Homo sapiens GN=EIF4A3 PE=1 SV=4	2.24462	0.800532	1.03448	NO	1.35988
P39019|RS19_HUMAN	40S ribosomal protein S19 OS=Homo sapiens GN=RPS19 PE=1 SV=2	0.812201	0.547414	0.845745	NO	0.73512
P39023|RL3_HUMAN	60S ribosomal protein L3 OS=Homo sapiens GN=RPL3 PE=1 SV=2	0.9375	1.09868	2.105	NO	1.38039
P39656|OST48_HUMAN	Dolichyl-diphosphooligosaccharide--protein glycosyltransferase 48 kDa subunit OS=Homo sapiens GN=DDOST PE=1 SV=4	1.01832	0.806358	1.24294	NO	1.02254
P39687|AN32A_HUMAN	Acidic leucine-rich nuclear phosphoprotein 32 family member A OS=Homo sapiens GN=ANP32A PE=1 SV=1	1.09375	0.669261	1.21652	NO	0.993176
P39748|FEN1_HUMAN	Flap endonuclease 1 OS=Homo sapiens GN=FEN1 PE=1 SV=1	1.60676	0.731707	1.0566	NO	1.13169
P40227|TCPZ_HUMAN	T-complex protein 1 subunit zeta OS=Homo sapiens GN=CCT6A PE=1 SV=3	1.41475	0.804124	0.979275	NO	1.06605
P40424|PBX1_HUMAN	Pre-B-cell leukemia transcription factor 1 OS=Homo sapiens GN=PBX1 PE=1 SV=1	0.775	0.595057	1.7766	NO	1.04888
P40426|PBX3_HUMAN	Pre-B-cell leukemia transcription factor 3 OS=Homo sapiens GN=PBX3 PE=1 SV=1	1.08182	1.71268	2.4952	NO	1.76323
P40429|RL13A_HUMAN	60S ribosomal protein L13a OS=Homo sapiens GN=RPL13A PE=1 SV=2	0.766447	0.449275	0.346707	NO	0.52081
P40616|ARL1_HUMAN	ADP-ribosylation factor-like protein 1 OS=Homo sapiens GN=ARL1 PE=1 SV=1	0.609603	1.03503	1.46231	NO	1.03565
P40925|MDHC_HUMAN	Malate dehydrogenase cytoplasmic OS=Homo sapiens GN=MDH1 PE=1 SV=4	1.59945	0.705769	1.09666	NO	1.13396
P40926|MDHM_HUMAN	Malate dehydrogenase mitochondrial OS=Homo sapiens GN=MDH2 PE=1 SV=3	0.980519	0.779006	0.962617	NO	0.907381
P40939|ECHA_HUMAN	Trifunctional enzyme subunit alpha mitochondrial OS=Homo sapiens GN=HADHA PE=1 SV=2	1.18037	1.02885	1.07831	NO	1.09584
P41091|IF2G_HUMAN	Eukaryotic translation initiation factor 2 subunit 3 OS=Homo sapiens GN=EIF2S3 PE=1 SV=3	1.12623	0.493284	1.98045	NO	1.19999
P41226|UBA7_HUMAN	Ubiquitin-like modifier-activating enzyme 7 OS=Homo sapiens GN=UBA7 PE=1 SV=2	4.88263	0.591885	6.85921	NO	4.11124
P41240|CSK_HUMAN	Tyrosine-protein kinase CSK OS=Homo sapiens GN=CSK PE=1 SV=1	1.21296	1.16959	0.878049	NO	1.08687
P41250|SYG_HUMAN	Glycine--tRNA ligase OS=Homo sapiens GN=GARS PE=1 SV=3	1.33393	1.4119	1.16445	NO	1.30343
P41252|SYIC_HUMAN	Isoleucine--tRNA ligase cytoplasmic OS=Homo sapiens GN=IARS PE=1 SV=2	1.57676	0.467742	1.375	NO	1.13984
P41743|KPCI_HUMAN	Protein kinase C iota type OS=Homo sapiens GN=PRKCI PE=1 SV=2	0.6625	0.681564	1.66142	NO	1.00183
P42025|ACTY_HUMAN	Beta-centractin OS=Homo sapiens GN=ACTR1B PE=1 SV=1	0.915441	0.00775862	0.210427	NO	0.377875
P42126|ECI1_HUMAN	Enoyl-CoA delta isomerase 1 mitochondrial OS=Homo sapiens GN=ECI1 PE=1 SV=1	1.25874	0.397046	1.5871	NO	1.08096
P42166|LAP2A_HUMAN	Lamina-associated polypeptide 2 isoform alpha OS=Homo sapiens GN=TMPO PE=1 SV=2	1.15466	0.697581	1.34711	NO	1.06645
P42285|SK2L2_HUMAN	Superkiller viralicidic activity 2-like 2 OS=Homo sapiens GN=SKIV2L2 PE=1 SV=3	0.854118	0.135294	4.66398	NO	1.88446
P42677|RS27_HUMAN	40S ribosomal protein S27 OS=Homo sapiens GN=RPS27 PE=1 SV=3	0.99453	7.94012	0.586563	NO	3.17374
P42704|LPPRC_HUMAN	Leucine-rich PPR motif-containing protein mitochondrial OS=Homo sapiens GN=LRPPRC PE=1 SV=3	1.63194	1.20741	3.03763	NO	1.959
P42765|THIM_HUMAN	3-ketoacyl-CoA thiolase mitochondrial OS=Homo sapiens GN=ACAA2 PE=1 SV=2	2.21491	0.677344	0.681522	NO	1.19126
P42785|PCP_HUMAN	Lysosomal Pro-X carboxypeptidase OS=Homo sapiens GN=PRCP PE=1 SV=1	1.074	0.758741	0.611446	NO	0.814728
P43007|SATT_HUMAN	Neutral amino acid transporter A OS=Homo sapiens GN=SLC1A4 PE=1 SV=1	0.862903	0.149315	1.3961	NO	0.802774
P43034|LIS1_HUMAN	Platelet-activating factor acetylhydrolase IB subunit alpha OS=Homo sapiens GN=PAFAH1B1 PE=1 SV=2	1.23121	0.969799	0.832099	NO	1.01104
P43146|DCC_HUMAN	Netrin receptor DCC OS=Homo sapiens GN=DCC PE=1 SV=2	0.753077	1.3722	0.376224	NO	0.833833
P43155|CACP_HUMAN	Carnitine O-acetyltransferase OS=Homo sapiens GN=CRAT PE=1 SV=5	1.2625	1.03759	2.8763	NO	1.72547
P43243|MATR3_HUMAN	Matrin-3 OS=Homo sapiens GN=MATR3 PE=1 SV=2	1.03004	0.812298	1.08678	NO	0.976373
P43246|MSH2_HUMAN	DNA mismatch repair protein Msh2 OS=Homo sapiens GN=MSH2 PE=1 SV=1	1.20472	0.544554	1.13193	NO	0.960402
P43307|SSRA_HUMAN	Translocon-associated protein subunit alpha OS=Homo sapiens GN=SSR1 PE=1 SV=3	1.71107	1.05357	0.902655	NO	1.22243
P43487|RANG_HUMAN	Ran-specific GTPase-activating protein OS=Homo sapiens GN=RANBP1 PE=1 SV=1	1.42857	0.714286	0.792308	NO	0.978388
P43490|NAMPT_HUMAN	Nicotinamide phosphoribosyltransferase OS=Homo sapiens GN=NAMPT PE=1 SV=1	1.14884	0.643119	1.63432	NO	1.14209
P43686|PRS6B_HUMAN	26S protease regulatory subunit 6B OS=Homo sapiens GN=PSMC4 PE=1 SV=2	2.43243	0.536424	1.35211	NO	1.44032
P43897|EFTS_HUMAN	Elongation factor Ts mitochondrial OS=Homo sapiens GN=TSFM PE=1 SV=2	1.24581	0.644966	0.887962	NO	0.926246
P45880|VDAC2_HUMAN	Voltage-dependent anion-selective channel protein 2 OS=Homo sapiens GN=VDAC2 PE=1 SV=2	1.07857	0.930818	1.15929	NO	1.05623
P45954|ACDSB_HUMAN	Short/branched chain specific acyl-CoA dehydrogenase mitochondrial OS=Homo sapiens GN=ACADSB PE=1 SV=1	1.14225	1.20442	0.326165	NO	0.890946
P45973|CBX5_HUMAN	Chromobox protein homolog 5 OS=Homo sapiens GN=CBX5 PE=1 SV=1	1.64051	0.768352	1.08612	NO	1.16499
P45974|UBP5_HUMAN	Ubiquitin carboxyl-terminal hydrolase 5 OS=Homo sapiens GN=USP5 PE=1 SV=2	1.01579	0.686154	1.03665	NO	0.912864
P46060|RAGP1_HUMAN	Ran GTPase-activating protein 1 OS=Homo sapiens GN=RANGAP1 PE=1 SV=1	1.2471	0.454971	1.75229	NO	1.15146
P46063|RECQ1_HUMAN	ATP-dependent DNA helicase Q1 OS=Homo sapiens GN=RECQL PE=1 SV=3	2.12944	0.565217	1.27108	NO	1.32191
P46087|NOP2_HUMAN	Probable 28S rRNA (cytosine(4447)-C(5))-methyltransferase OS=Homo sapiens GN=NOP2 PE=1 SV=2	0.928571	0.627358	0.102174	NO	0.552701
P46100|ATRX_HUMAN	Transcriptional regulator ATRX OS=Homo sapiens GN=ATRX PE=1 SV=5	0.989796	0.745583	1.14148	NO	0.958953
P46108|CRK_HUMAN	Adapter molecule crk OS=Homo sapiens GN=CRK PE=1 SV=2	0.963595	0.339977	1.13462	NO	0.812729
P46109|CRKL_HUMAN	Crk-like protein OS=Homo sapiens GN=CRKL PE=1 SV=1	0.979208	1.10429	0.555046	NO	0.879516
P46459|NSF_HUMAN	Vesicle-fusing ATPase OS=Homo sapiens GN=NSF PE=1 SV=3	1.12252	0.607509	0.997778	NO	0.909268
P46776|RL27A_HUMAN	60S ribosomal protein L27a OS=Homo sapiens GN=RPL27A PE=1 SV=2	0.824034	0.71564	1.13859	NO	0.892756
P46777|RL5_HUMAN	60S ribosomal protein L5 OS=Homo sapiens GN=RPL5 PE=1 SV=3	1.84426	0.62753	1.84746	NO	1.43975
P46778|RL21_HUMAN	60S ribosomal protein L21 OS=Homo sapiens GN=RPL21 PE=1 SV=2	1.36735	0.770492	1.17391	NO	1.10392
P46781|RS9_HUMAN	40S ribosomal protein S9 OS=Homo sapiens GN=RPS9 PE=1 SV=3	1.15738	1.04499	0.365385	NO	0.855919
P46782|RS5_HUMAN	40S ribosomal protein S5 OS=Homo sapiens GN=RPS5 PE=1 SV=4	1.15294	0.823129	1.11017	NO	1.02875
P46821|MAP1B_HUMAN	Microtubule-associated protein 1B OS=Homo sapiens GN=MAP1B PE=1 SV=2	1.14815	0.878571	1.30073	NO	1.10915
P47755|CAZA2_HUMAN	F-actin-capping protein subunit alpha-2 OS=Homo sapiens GN=CAPZA2 PE=1 SV=3	2.36842	0.643275	0.671053	NO	1.22758
P47756|CAPZB_HUMAN	F-actin-capping protein subunit beta OS=Homo sapiens GN=CAPZB PE=1 SV=4	9.21053	0.994286	0.828829	NO	3.67788
P47813|IF1AX_HUMAN	Eukaryotic translation initiation factor 1A X-chromosomal OS=Homo sapiens GN=EIF1AX PE=1 SV=2	1.82353	0.716667	0.574615	NO	1.03827
P47897|SYQ_HUMAN	Glutamine--tRNA ligase OS=Homo sapiens GN=QARS PE=1 SV=1	0.613043	1.43847	1.21766	NO	1.08972
P47914|RL29_HUMAN	60S ribosomal protein L29 OS=Homo sapiens GN=RPL29 PE=1 SV=2	1.21221	48.5027	0.581731	NO	16.7655
P47985|UCRI_HUMAN	Cytochrome b-c1 complex subunit Rieske mitochondrial OS=Homo sapiens GN=UQCRFS1 PE=1 SV=2	1.29359	0.793279	1.22543	NO	1.1041
P48047|ATPO_HUMAN	ATP synthase subunit O mitochondrial OS=Homo sapiens GN=ATP5O PE=1 SV=1	1.3	0.879245	0.977477	NO	1.05224
P48147|PPCE_HUMAN	Prolyl endopeptidase OS=Homo sapiens GN=PREP PE=1 SV=2	0.894515	1.21184	0.978448	NO	1.02827
P48444|COPD_HUMAN	Coatomer subunit delta OS=Homo sapiens GN=ARCN1 PE=1 SV=1	0.734859	1.06675	1.0142	NO	0.938601
P48449|ERG7_HUMAN	Lanosterol synthase OS=Homo sapiens GN=LSS PE=1 SV=1	1.32252	1.54331	1.56604	NO	1.47729
P48556|PSMD8_HUMAN	26S proteasome non-ATPase regulatory subunit 8 OS=Homo sapiens GN=PSMD8 PE=1 SV=2	1.12162	0.552632	1.40704	NO	1.0271
P48643|TCPE_HUMAN	T-complex protein 1 subunit epsilon OS=Homo sapiens GN=CCT5 PE=1 SV=1	1.70563	0.701835	1.05435	NO	1.15394
P48681|NEST_HUMAN	Nestin OS=Homo sapiens GN=NES PE=1 SV=2	1.14032	1.03243	0.258544	NO	0.810431
P48723|HSP13_HUMAN	Heat shock 70 kDa protein 13 OS=Homo sapiens GN=HSPA13 PE=1 SV=1	0.908997	0.9399	2.76289	NO	1.53726
P48735|IDHP_HUMAN	Isocitrate dehydrogenase [NADP] mitochondrial OS=Homo sapiens GN=IDH2 PE=1 SV=2	1.26439	0.990385	0.791667	NO	1.01548
P48739|PIPNB_HUMAN	Phosphatidylinositol transfer protein beta isoform OS=Homo sapiens GN=PITPNB PE=1 SV=2	1.42647	1.16189	0.932039	NO	1.17346
P49006|MRP_HUMAN	MARCKS-related protein OS=Homo sapiens GN=MARCKSL1 PE=1 SV=2	1.06407	0.421731	3.272	NO	1.58593
P49189|AL9A1_HUMAN	4-trimethylaminobutyraldehyde dehydrogenase OS=Homo sapiens GN=ALDH9A1 PE=1 SV=3	0.452195	0.647727	1.52571	NO	0.875212
P49257|LMAN1_HUMAN	Protein ERGIC-53 OS=Homo sapiens GN=LMAN1 PE=1 SV=2	0.906667	1.06667	1.34872	NO	1.10735
P49321|NASP_HUMAN	Nuclear autoantigenic sperm protein OS=Homo sapiens GN=NASP PE=1 SV=2	1.11081	1.25	1.37931	NO	1.24671
P49327|FAS_HUMAN	Fatty acid synthase OS=Homo sapiens GN=FASN PE=1 SV=3	1.36342	1.11602	1.65476	NO	1.37807
P49368|TCPG_HUMAN	T-complex protein 1 subunit gamma OS=Homo sapiens GN=CCT3 PE=1 SV=4	1.36278	0.765714	1.53333	NO	1.22061
P49406|RM19_HUMAN	39S ribosomal protein L19 mitochondrial OS=Homo sapiens GN=MRPL19 PE=1 SV=2	2.11679	1.12195	0.863636	NO	1.36746
P49411|EFTU_HUMAN	Elongation factor Tu mitochondrial OS=Homo sapiens GN=TUFM PE=1 SV=2	1.3513	0.845196	1.04144	NO	1.07931
P49418|AMPH_HUMAN	Amphiphysin OS=Homo sapiens GN=AMPH PE=1 SV=1	1.00832	0.636905	0.812749	NO	0.819323
P49419|AL7A1_HUMAN	Alpha-aminoadipic semialdehyde dehydrogenase OS=Homo sapiens GN=ALDH7A1 PE=1 SV=5	1.14286	0.749254	1.04651	NO	0.979541
P49588|SYAC_HUMAN	Alanine--tRNA ligase cytoplasmic OS=Homo sapiens GN=AARS PE=1 SV=2	1.11988	1.41085	1.25	NO	1.26025
P49589|SYCC_HUMAN	Cysteine--tRNA ligase cytoplasmic OS=Homo sapiens GN=CARS PE=1 SV=3	1.27897	0.541916	2.45014	NO	1.42368
P49591|SYSC_HUMAN	Serine--tRNA ligase cytoplasmic OS=Homo sapiens GN=SARS PE=1 SV=3	1.44915	1.65098	1.10169	NO	1.40061
P49720|PSB3_HUMAN	Proteasome subunit beta type-3 OS=Homo sapiens GN=PSMB3 PE=1 SV=2	1.22527	0.715517	0.92711	NO	0.955967
P49750|YLPM1_HUMAN	YLP motif-containing protein 1 OS=Homo sapiens GN=YLPM1 PE=1 SV=3	0.970874	0.455738	0.236364	NO	0.554325
P49755|TMEDA_HUMAN	Transmembrane emp24 domain-containing protein 10 OS=Homo sapiens GN=TMED10 PE=1 SV=2	1.61806	0.865625	1.26275	NO	1.24881
P49756|RBM25_HUMAN	RNA-binding protein 25 OS=Homo sapiens GN=RBM25 PE=1 SV=3	0.698507	1.9063	1.34615	NO	1.31699
P49773|HINT1_HUMAN	Histidine triad nucleotide-binding protein 1 OS=Homo sapiens GN=HINT1 PE=1 SV=2	1.36145	0.428829	2.35338	NO	1.38122
P49792|RBP2_HUMAN	E3 SUMO-protein ligase RanBP2 OS=Homo sapiens GN=RANBP2 PE=1 SV=2	0.767677	0.95614	1.08714	NO	0.936985
P49821|NDUV1_HUMAN	NADH dehydrogenase [ubiquinone] flavoprotein 1 mitochondrial OS=Homo sapiens GN=NDUFV1 PE=1 SV=4	1.06977	1.04985	0.9062	NO	1.00861
P49840|GSK3A_HUMAN	Glycogen synthase kinase-3 alpha OS=Homo sapiens GN=GSK3A PE=1 SV=2	0.99733	0.45406	1.33739	NO	0.929592
P49841|GSK3B_HUMAN	Glycogen synthase kinase-3 beta OS=Homo sapiens GN=GSK3B PE=1 SV=2	0.823864	0.44375	1.64596	NO	0.971192
P49903|SPS1_HUMAN	Selenide water dikinase 1 OS=Homo sapiens GN=SEPHS1 PE=1 SV=2	0.985348	0.535433	1.13604	NO	0.885606
P49916|DNLI3_HUMAN	DNA ligase 3 OS=Homo sapiens GN=LIG3 PE=1 SV=2	1.47977	0.470149	0.938478	NO	0.962799
P50148|GNAQ_HUMAN	Guanine nucleotide-binding protein G(q) subunit alpha OS=Homo sapiens GN=GNAQ PE=1 SV=4	1.34127	0.944223	1.68421	NO	1.32323
P50213|IDH3A_HUMAN	Isocitrate dehydrogenase [NAD] subunit alpha mitochondrial OS=Homo sapiens GN=IDH3A PE=1 SV=1	1.13325	0.901316	0.898551	NO	0.977706
P50395|GDIB_HUMAN	Rab GDP dissociation inhibitor beta OS=Homo sapiens GN=GDI2 PE=1 SV=2	1.22989	0.655246	0.940199	NO	0.941777
P50402|EMD_HUMAN	Emerin OS=Homo sapiens GN=EMD PE=1 SV=1	0.909202	0.351282	2.04893	NO	1.10314
P50454|SERPH_HUMAN	Serpin H1 OS=Homo sapiens GN=SERPINH1 PE=1 SV=2	1.95082	0.414045	0.588596	NO	0.984487
P50502|F10A1_HUMAN	Hsc70-interacting protein OS=Homo sapiens GN=ST13 PE=1 SV=2	1.51991	0.759398	0.562232	NO	0.947179
P50914|RL14_HUMAN	60S ribosomal protein L14 OS=Homo sapiens GN=RPL14 PE=1 SV=4	1.18239	0.630885	1.02141	NO	0.944894
P50990|TCPQ_HUMAN	T-complex protein 1 subunit theta OS=Homo sapiens GN=CCT8 PE=1 SV=4	1.27485	0.696429	0.990826	NO	0.987369
P50991|TCPD_HUMAN	T-complex protein 1 subunit delta OS=Homo sapiens GN=CCT4 PE=1 SV=4	1.20354	0.848185	1.29459	NO	1.11544
P51114|FXR1_HUMAN	Fragile X mental retardation syndrome-related protein 1 OS=Homo sapiens GN=FXR1 PE=1 SV=3	0.795238	0.370861	1.71975	NO	0.961948
P51116|FXR2_HUMAN	Fragile X mental retardation syndrome-related protein 2 OS=Homo sapiens GN=FXR2 PE=1 SV=2	1.03323	1.10173	1.33995	NO	1.1583
P51148|RAB5C_HUMAN	Ras-related protein Rab-5C OS=Homo sapiens GN=RAB5C PE=1 SV=2	1.54701	0.710191	0.796667	NO	1.01796
P51149|RAB7A_HUMAN	Ras-related protein Rab-7a OS=Homo sapiens GN=RAB7A PE=1 SV=1	1.34649	0.789199	1.13626	NO	1.09065
P51513|NOVA1_HUMAN	RNA-binding protein Nova-1 OS=Homo sapiens GN=NOVA1 PE=1 SV=1	0.845494	0.665041	2.17201	NO	1.22752
P51532|SMCA4_HUMAN	Transcription activator BRG1 OS=Homo sapiens GN=SMARCA4 PE=1 SV=2	0.974249	0.349324	1.21071	NO	0.844763
P51572|BAP31_HUMAN	B-cell receptor-associated protein 31 OS=Homo sapiens GN=BCAP31 PE=1 SV=3	0.756677	0.618557	60.9023	NO	20.7592
P51608|MECP2_HUMAN	Methyl-CpG-binding protein 2 OS=Homo sapiens GN=MECP2 PE=1 SV=1	0.850427	0.721622	1.57216	NO	1.04807
P51610|HCFC1_HUMAN	Host cell factor 1 OS=Homo sapiens GN=HCFC1 PE=1 SV=2	1.24359	0.520588	1.44588	NO	1.07002
P51648|AL3A2_HUMAN	Fatty aldehyde dehydrogenase OS=Homo sapiens GN=ALDH3A2 PE=1 SV=1	1.1375	0.644515	1.69742	NO	1.15981
P51649|SSDH_HUMAN	Succinate-semialdehyde dehydrogenase mitochondrial OS=Homo sapiens GN=ALDH5A1 PE=1 SV=2	1.07684	1.05874	0.725686	NO	0.953756
P51659|DHB4_HUMAN	Peroxisomal multifunctional enzyme type 2 OS=Homo sapiens GN=HSD17B4 PE=1 SV=3	1.2	1.21221	0.836134	NO	1.08278
P51665|PSMD7_HUMAN	26S proteasome non-ATPase regulatory subunit 7 OS=Homo sapiens GN=PSMD7 PE=1 SV=2	0.709302	1.05096	0.814664	NO	0.858307
P51784|UBP11_HUMAN	Ubiquitin carboxyl-terminal hydrolase 11 OS=Homo sapiens GN=USP11 PE=1 SV=3	1.44886	0.345556	0.721088	NO	0.838503
P51797|CLCN6_HUMAN	Chloride transport protein 6 OS=Homo sapiens GN=CLCN6 PE=1 SV=2	1.4569	1.58879	1.86726	NO	1.63765
P51858|HDGF_HUMAN	Hepatoma-derived growth factor OS=Homo sapiens GN=HDGF PE=1 SV=1	0.816471	0.832636	0.979228	NO	0.876112
P51991|ROA3_HUMAN	Heterogeneous nuclear ribonucleoprotein A3 OS=Homo sapiens GN=HNRNPA3 PE=1 SV=2	0.810959	0.91601	0.870662	NO	0.865877
P52209|6PGD_HUMAN	6-phosphogluconate dehydrogenase decarboxylating OS=Homo sapiens GN=PGD PE=1 SV=3	0.968657	0.636885	1.52258	NO	1.04271
P52272|HNRPM_HUMAN	Heterogeneous nuclear ribonucleoprotein M OS=Homo sapiens GN=HNRNPM PE=1 SV=3	1.18182	0.89375	0.92973	NO	1.00177
P52292|IMA1_HUMAN	Importin subunit alpha-1 OS=Homo sapiens GN=KPNA2 PE=1 SV=1	1.02041	1.34053	0.456296	NO	0.939077
P52298|NCBP2_HUMAN	Nuclear cap-binding protein subunit 2 OS=Homo sapiens GN=NCBP2 PE=1 SV=1	1.08034	1.83486	0.710407	NO	1.20854
P52564|MP2K6_HUMAN	Dual specificity mitogen-activated protein kinase kinase 6 OS=Homo sapiens GN=MAP2K6 PE=1 SV=1	1.06912	0.221868	0.842391	NO	0.711128
P52565|GDIR1_HUMAN	Rho GDP-dissociation inhibitor 1 OS=Homo sapiens GN=ARHGDIA PE=1 SV=3	2.15484	0.484193	1.39189	NO	1.34364
P52597|HNRPF_HUMAN	Heterogeneous nuclear ribonucleoprotein F OS=Homo sapiens GN=HNRNPF PE=1 SV=3	0.910714	0.815085	0.996403	NO	0.907401
P52701|MSH6_HUMAN	DNA mismatch repair protein Msh6 OS=Homo sapiens GN=MSH6 PE=1 SV=2	0.775701	1.64549	0.815068	NO	1.07875
P52788|SPSY_HUMAN	Spermine synthase OS=Homo sapiens GN=SMS PE=1 SV=2	2.91005	0.717364	1.22671	NO	1.61804
P52895|AK1C2_HUMAN	Aldo-keto reductase family 1 member C2 OS=Homo sapiens GN=AKR1C2 PE=1 SV=3	1.15556	1.1393	1.345	NO	1.21329
P52907|CAZA1_HUMAN	F-actin-capping protein subunit alpha-1 OS=Homo sapiens GN=CAPZA1 PE=1 SV=3	1.04959	0.691429	1.01554	NO	0.918853
P52943|CRIP2_HUMAN	Cysteine-rich protein 2 OS=Homo sapiens GN=CRIP2 PE=1 SV=1	1.23188	0.382927	0.882907	NO	0.832573
P52948|NUP98_HUMAN	Nuclear pore complex protein Nup98-Nup96 OS=Homo sapiens GN=NUP98 PE=1 SV=4	0.986979	0.454308	1.24497	NO	0.895418
P53007|TXTP_HUMAN	Tricarboxylate transport protein mitochondrial OS=Homo sapiens GN=SLC25A1 PE=1 SV=2	2.39709	0.993865	1.48191	NO	1.62429
P53041|PPP5_HUMAN	Serine/threonine-protein phosphatase 5 OS=Homo sapiens GN=PPP5C PE=1 SV=1	1.02817	0.733333	0.487773	NO	0.749759
P53396|ACLY_HUMAN	ATP-citrate synthase OS=Homo sapiens GN=ACLY PE=1 SV=3	1.12931	0.784703	1.61165	NO	1.17522
P53582|MAP11_HUMAN	Methionine aminopeptidase 1 OS=Homo sapiens GN=METAP1 PE=1 SV=2	0.7125	0.137126	0.0963964	NO	0.315341
P53597|SUCA_HUMAN	Succinate--CoA ligase [ADP/GDP-forming] subunit alpha mitochondrial OS=Homo sapiens GN=SUCLG1 PE=1 SV=4	1.34426	1.09714	1.19497	NO	1.21212
P53602|MVD1_HUMAN	Diphosphomevalonate decarboxylase OS=Homo sapiens GN=MVD PE=1 SV=1	0.320175	0.925926	2.37557	NO	1.20722
P53618|COPB_HUMAN	Coatomer subunit beta OS=Homo sapiens GN=COPB1 PE=1 SV=3	1.00112	1.29091	0.71875	NO	1.00359
P53621|COPA_HUMAN	Coatomer subunit alpha OS=Homo sapiens GN=COPA PE=1 SV=2	0.909091	0.752688	0.753846	NO	0.805208
P53992|SC24C_HUMAN	Protein transport protein Sec24C OS=Homo sapiens GN=SEC24C PE=1 SV=3	0.599483	1.00845	4.1	NO	1.90264
P53999|TCP4_HUMAN	Activated RNA polymerase II transcriptional coactivator p15 OS=Homo sapiens GN=SUB1 PE=1 SV=3	1.16084	0.588235	1.37076	NO	1.03994
P54136|SYRC_HUMAN	Arginine--tRNA ligase cytoplasmic OS=Homo sapiens GN=RARS PE=1 SV=2	0.955732	0.833333	0.660169	NO	0.816412
P54577|SYYC_HUMAN	Tyrosine--tRNA ligase cytoplasmic OS=Homo sapiens GN=YARS PE=1 SV=4	1.7485	0.666667	0.692366	NO	1.03585
P54578|UBP14_HUMAN	Ubiquitin carboxyl-terminal hydrolase 14 OS=Homo sapiens GN=USP14 PE=1 SV=3	1.2231	0.578014	1.58921	NO	1.13011
P54709|AT1B3_HUMAN	Sodium/potassium-transporting ATPase subunit beta-3 OS=Homo sapiens GN=ATP1B3 PE=1 SV=1	1.37401	1.04092	0.982143	NO	1.13236
P54727|RD23B_HUMAN	UV excision repair protein RAD23 homolog B OS=Homo sapiens GN=RAD23B PE=1 SV=1	0.673077	0.671329	1.33974	NO	0.894716
P54886|P5CS_HUMAN	Delta-1-pyrroline-5-carboxylate synthase OS=Homo sapiens GN=ALDH18A1 PE=1 SV=2	1.4	0.793201	0.785408	NO	0.99287
P54920|SNAA_HUMAN	Alpha-soluble NSF attachment protein OS=Homo sapiens GN=NAPA PE=1 SV=3	1.40278	0.347059	0.274397	NO	0.674745
P55010|IF5_HUMAN	Eukaryotic translation initiation factor 5 OS=Homo sapiens GN=EIF5 PE=1 SV=2	1.32379	0.984252	1.5195	NO	1.27585
P55036|PSMD4_HUMAN	26S proteasome non-ATPase regulatory subunit 4 OS=Homo sapiens GN=PSMD4 PE=1 SV=1	1.38596	0.303802	2.35294	NO	1.34757
P55060|XPO2_HUMAN	Exportin-2 OS=Homo sapiens GN=CSE1L PE=1 SV=3	1.22907	0.727132	0.961276	NO	0.972494
P55072|TERA_HUMAN	Transitional endoplasmic reticulum ATPase OS=Homo sapiens GN=VCP PE=1 SV=4	1.19333	0.843562	0.979452	NO	1.00545
P55084|ECHB_HUMAN	Trifunctional enzyme subunit beta mitochondrial OS=Homo sapiens GN=HADHB PE=1 SV=3	1.16187	0.917476	1.71111	NO	1.26349
P55196|AFAD_HUMAN	Afadin OS=Homo sapiens GN=MLLT4 PE=1 SV=3	1.16104	0.351801	6.91729	NO	2.81004
P55209|NP1L1_HUMAN	Nucleosome assembly protein 1-like 1 OS=Homo sapiens GN=NAP1L1 PE=1 SV=1	1.17647	0.774359	0.431651	NO	0.79416
P55265|DSRAD_HUMAN	Double-stranded RNA-specific adenosine deaminase OS=Homo sapiens GN=ADAR PE=1 SV=4	1.24779	0.614754	1.52143	NO	1.12799
P55735|SEC13_HUMAN	Protein SEC13 homolog OS=Homo sapiens GN=SEC13 PE=1 SV=3	1.21782	1.83893	1.375	NO	1.47725
P55769|NH2L1_HUMAN	NHP2-like protein 1 OS=Homo sapiens GN=SNU13 PE=1 SV=3	1.06111	1.34503	1.6	NO	1.33538
P55786|PSA_HUMAN	Puromycin-sensitive aminopeptidase OS=Homo sapiens GN=NPEPPS PE=1 SV=2	0.949853	0.796163	0.993884	NO	0.9133
P55795|HNRH2_HUMAN	Heterogeneous nuclear ribonucleoprotein H2 OS=Homo sapiens GN=HNRNPH2 PE=1 SV=1	0.924399	0.584775	0.702479	NO	0.737218
P55809|SCOT1_HUMAN	Succinyl-CoA:3-ketoacid coenzyme A transferase 1 mitochondrial OS=Homo sapiens GN=OXCT1 PE=1 SV=1	1.05286	0.990868	0.985294	NO	1.00968
P55854|SUMO3_HUMAN	Small ubiquitin-related modifier 3 OS=Homo sapiens GN=SUMO3 PE=1 SV=2	1.05293	0.278302	1.26689	NO	0.866041
P55884|EIF3B_HUMAN	Eukaryotic translation initiation factor 3 subunit B OS=Homo sapiens GN=EIF3B PE=1 SV=3	0.776376	0.505556	1.5	NO	0.927311
P56192|SYMC_HUMAN	Methionine--tRNA ligase cytoplasmic OS=Homo sapiens GN=MARS PE=1 SV=2	1.33557	0.589	1.11192	NO	1.01216
P56537|IF6_HUMAN	Eukaryotic translation initiation factor 6 OS=Homo sapiens GN=EIF6 PE=1 SV=1	0.990291	1.53153	0.987486	NO	1.16977
P56545|CTBP2_HUMAN	C-terminal-binding protein 2 OS=Homo sapiens GN=CTBP2 PE=1 SV=1	1.31981	0.598174	0.82069	NO	0.912892
P57088|TMM33_HUMAN	Transmembrane protein 33 OS=Homo sapiens GN=TMEM33 PE=1 SV=2	1.26415	0.759494	1.2585	NO	1.09405
P57721|PCBP3_HUMAN	Poly(rC)-binding protein 3 OS=Homo sapiens GN=PCBP3 PE=2 SV=2	0.616798	0.695067	1.29775	NO	0.869873
P57737|CORO7_HUMAN	Coronin-7 OS=Homo sapiens GN=CORO7 PE=1 SV=2	0.877551	0.400266	0.34023	NO	0.539349
P58546|MTPN_HUMAN	Myotrophin OS=Homo sapiens GN=MTPN PE=1 SV=2	0.741611	2.45113	4.03175	NO	2.40816
P59998|ARPC4_HUMAN	Actin-related protein 2/3 complex subunit 4 OS=Homo sapiens GN=ARPC4 PE=1 SV=3	1.21005	1.15239	1.38991	NO	1.25078
P60174|TPIS_HUMAN	Triosephosphate isomerase OS=Homo sapiens GN=TPI1 PE=1 SV=3	1.28333	0.911765	0.992126	NO	1.06241
P60520|GBRL2_HUMAN	Gamma-aminobutyric acid receptor-associated protein-like 2 OS=Homo sapiens GN=GABARAPL2 PE=1 SV=1	1.23134	1.37237	2.9304	NO	1.84471
P60842|IF4A1_HUMAN	Eukaryotic initiation factor 4A-I OS=Homo sapiens GN=EIF4A1 PE=1 SV=1	1.53158	0.226207	1.61081	NO	1.12287
P60866|RS20_HUMAN	40S ribosomal protein S20 OS=Homo sapiens GN=RPS20 PE=1 SV=1	2.10849	2.45188	1.21118	NO	1.92385
P60880|SNP25_HUMAN	Synaptosomal-associated protein 25 OS=Homo sapiens GN=SNAP25 PE=1 SV=1	2.13115	0.355	1.4031	NO	1.29642
P60900|PSA6_HUMAN	Proteasome subunit alpha type-6 OS=Homo sapiens GN=PSMA6 PE=1 SV=1	0.912162	0.344778	1.11278	NO	0.789907
P60953|CDC42_HUMAN	Cell division control protein 42 homolog OS=Homo sapiens GN=CDC42 PE=1 SV=2	0.986014	0.58498	1.06286	NO	0.87795
P60981|DEST_HUMAN	Destrin OS=Homo sapiens GN=DSTN PE=1 SV=3	1.96009	1.98175	0.832558	NO	1.59147
P61011|SRP54_HUMAN	Signal recognition particle 54 kDa protein OS=Homo sapiens GN=SRP54 PE=1 SV=1	1.22932	0.577947	0.676113	NO	0.827793
P61019|RAB2A_HUMAN	Ras-related protein Rab-2A OS=Homo sapiens GN=RAB2A PE=1 SV=1	1.01111	1.54918	0.923077	NO	1.16112
P61020|RAB5B_HUMAN	Ras-related protein Rab-5B OS=Homo sapiens GN=RAB5B PE=1 SV=1	0.811912	0.681431	0.777056	NO	0.7568
P61026|RAB10_HUMAN	Ras-related protein Rab-10 OS=Homo sapiens GN=RAB10 PE=1 SV=1	0.970874	0.874459	0.936709	NO	0.927347
P61088|UBE2N_HUMAN	Ubiquitin-conjugating enzyme E2 N OS=Homo sapiens GN=UBE2N PE=1 SV=1	0.975048	0.697872	1.99362	NO	1.22218
P61106|RAB14_HUMAN	Ras-related protein Rab-14 OS=Homo sapiens GN=RAB14 PE=1 SV=4	0.852941	0.647887	1.36994	NO	0.956924
P61158|ARP3_HUMAN	Actin-related protein 3 OS=Homo sapiens GN=ACTR3 PE=1 SV=3	0.941176	0.601329	1.11864	NO	0.88705
P61160|ARP2_HUMAN	Actin-related protein 2 OS=Homo sapiens GN=ACTR2 PE=1 SV=1	1.052	0.690852	1.29255	NO	1.0118
P61163|ACTZ_HUMAN	Alpha-centractin OS=Homo sapiens GN=ACTR1A PE=1 SV=1	0.942928	0.777143	1.02833	NO	0.916133
P61201|CSN2_HUMAN	COP9 signalosome complex subunit 2 OS=Homo sapiens GN=COPS2 PE=1 SV=1	2.54072	0.739451	1.47609	NO	1.58542
P61204|ARF3_HUMAN	ADP-ribosylation factor 3 OS=Homo sapiens GN=ARF3 PE=1 SV=2	0.640429	0.461268	1.12982	NO	0.743841
P61221|ABCE1_HUMAN	ATP-binding cassette sub-family E member 1 OS=Homo sapiens GN=ABCE1 PE=1 SV=1	1.14407	0.339216	0.348837	NO	0.610707
P61224|RAP1B_HUMAN	Ras-related protein Rap-1b OS=Homo sapiens GN=RAP1B PE=1 SV=1	0.988235	0.575301	1.03053	NO	0.86469
P61247|RS3A_HUMAN	40S ribosomal protein S3a OS=Homo sapiens GN=RPS3A PE=1 SV=2	1.40373	0.84375	1.97861	NO	1.4087
P61266|STX1B_HUMAN	Syntaxin-1B OS=Homo sapiens GN=STX1B PE=1 SV=1	1.06533	0.614557	1.46	NO	1.04663
P61313|RL15_HUMAN	60S ribosomal protein L15 OS=Homo sapiens GN=RPL15 PE=1 SV=2	0.990476	1.72535	0.9	NO	1.20528
P61353|RL27_HUMAN	60S ribosomal protein L27 OS=Homo sapiens GN=RPL27 PE=1 SV=2	1.32948	0.861925	0.965704	NO	1.05237
P61421|VA0D1_HUMAN	V-type proton ATPase subunit d 1 OS=Homo sapiens GN=ATP6V0D1 PE=1 SV=1	0.878519	0.643443	1.11988	NO	0.880615
P61513|RL37A_HUMAN	60S ribosomal protein L37a OS=Homo sapiens GN=RPL37A PE=1 SV=2	1.56357	0.619231	1.11644	NO	1.09975
P61604|CH10_HUMAN	10 kDa heat shock protein mitochondrial OS=Homo sapiens GN=HSPE1 PE=1 SV=2	1.17849	0.928571	2.39098	NO	1.49935
P61764|STXB1_HUMAN	Syntaxin-binding protein 1 OS=Homo sapiens GN=STXBP1 PE=1 SV=1	1.11552	1.00806	1.09972	NO	1.07444
P61978|HNRPK_HUMAN	Heterogeneous nuclear ribonucleoprotein K OS=Homo sapiens GN=HNRNPK PE=1 SV=1	1.04843	0.769486	1.20205	NO	1.00665
P61981|1433G_HUMAN	14-3-3 protein gamma OS=Homo sapiens GN=YWHAG PE=1 SV=2	2.31405	0.786239	1.01194	NO	1.37074
P62081|RS7_HUMAN	40S ribosomal protein S7 OS=Homo sapiens GN=RPS7 PE=1 SV=1	1.82468	0.741379	0.566879	NO	1.04431
P62136|PP1A_HUMAN	Serine/threonine-protein phosphatase PP1-alpha catalytic subunit OS=Homo sapiens GN=PPP1CA PE=1 SV=1	1.0386	0.697813	1.28571	NO	1.00738
P62140|PP1B_HUMAN	Serine/threonine-protein phosphatase PP1-beta catalytic subunit OS=Homo sapiens GN=PPP1CB PE=1 SV=3	1.59794	0.348014	0.766667	NO	0.904206
P62158|CALM_HUMAN	Calmodulin OS=Homo sapiens GN=CALM1 PE=1 SV=2	2.19853	1.07418	0.802941	NO	1.35855
P62191|PRS4_HUMAN	26S protease regulatory subunit 4 OS=Homo sapiens GN=PSMC1 PE=1 SV=1	1.95562	0.87415	1.00476	NO	1.27818
P62195|PRS8_HUMAN	26S protease regulatory subunit 8 OS=Homo sapiens GN=PSMC5 PE=1 SV=1	1.18963	0.679191	1.76862	NO	1.21248
P62241|RS8_HUMAN	40S ribosomal protein S8 OS=Homo sapiens GN=RPS8 PE=1 SV=2	1.08991	0.967972	0.826996	NO	0.961624
P62244|RS15A_HUMAN	40S ribosomal protein S15a OS=Homo sapiens GN=RPS15A PE=1 SV=2	1.65169	0.965753	1.13462	NO	1.25068
P62249|RS16_HUMAN	40S ribosomal protein S16 OS=Homo sapiens GN=RPS16 PE=1 SV=2	1.05488	0.950311	1.09091	NO	1.03203
P62258|1433E_HUMAN	14-3-3 protein epsilon OS=Homo sapiens GN=YWHAE PE=1 SV=1	1.6943	0.771739	0.757143	NO	1.07439
P62263|RS14_HUMAN	40S ribosomal protein S14 OS=Homo sapiens GN=RPS14 PE=1 SV=3	1.28659	0.560914	1.44493	NO	1.09748
P62269|RS18_HUMAN	40S ribosomal protein S18 OS=Homo sapiens GN=RPS18 PE=1 SV=3	1.32824	0.833333	0.703546	NO	0.955041
P62280|RS11_HUMAN	40S ribosomal protein S11 OS=Homo sapiens GN=RPS11 PE=1 SV=3	1.20126	0.536757	1.61905	NO	1.11902
P62314|SMD1_HUMAN	Small nuclear ribonucleoprotein Sm D1 OS=Homo sapiens GN=SNRPD1 PE=1 SV=1	1.20286	0.621591	0.958333	NO	0.927594
P62318|SMD3_HUMAN	Small nuclear ribonucleoprotein Sm D3 OS=Homo sapiens GN=SNRPD3 PE=1 SV=1	1.21272	1.91313	0.933875	NO	1.35324
P62333|PRS10_HUMAN	26S protease regulatory subunit 10B OS=Homo sapiens GN=PSMC6 PE=1 SV=1	1.033	0.849398	1.52523	NO	1.13588
P62424|RL7A_HUMAN	60S ribosomal protein L7a OS=Homo sapiens GN=RPL7A PE=1 SV=2	1.9085	0.712302	1.25566	NO	1.29215
P62495|ERF1_HUMAN	Eukaryotic peptide chain release factor subunit 1 OS=Homo sapiens GN=ETF1 PE=1 SV=3	1.05794	0.674863	1.23441	NO	0.989072
P62701|RS4X_HUMAN	40S ribosomal protein S4 X isoform OS=Homo sapiens GN=RPS4X PE=1 SV=2	1.00597	0.744275	1.07738	NO	0.942542
P62745|RHOB_HUMAN	Rho-related GTP-binding protein RhoB OS=Homo sapiens GN=RHOB PE=1 SV=1	1.27601	0.324742	0.679487	NO	0.760079
P62750|RL23A_HUMAN	60S ribosomal protein L23a OS=Homo sapiens GN=RPL23A PE=1 SV=1	1.225	0.590062	0.842553	NO	0.885872
P62753|RS6_HUMAN	40S ribosomal protein S6 OS=Homo sapiens GN=RPS6 PE=1 SV=1	1.59542	0.843806	1.32361	NO	1.25428
P62805|H4_HUMAN	Histone H4 OS=Homo sapiens GN=HIST1H4A PE=1 SV=2	1.59836	0.53494	1.15282	NO	1.09537
P62820|RAB1A_HUMAN	Ras-related protein Rab-1A OS=Homo sapiens GN=RAB1A PE=1 SV=3	1.36224	0.963315	0.946903	NO	1.09082
P62826|RAN_HUMAN	GTP-binding nuclear protein Ran OS=Homo sapiens GN=RAN PE=1 SV=3	1.79063	0.725714	1.06087	NO	1.19241
P62829|RL23_HUMAN	60S ribosomal protein L23 OS=Homo sapiens GN=RPL23 PE=1 SV=1	0.971061	0.693727	1.10947	NO	0.924752
P62847|RS24_HUMAN	40S ribosomal protein S24 OS=Homo sapiens GN=RPS24 PE=1 SV=1	0.914591	1.10345	0.961957	NO	0.993332
P62851|RS25_HUMAN	40S ribosomal protein S25 OS=Homo sapiens GN=RPS25 PE=1 SV=1	1.25649	0.938776	1.16783	NO	1.12103
P62854|RS26_HUMAN	40S ribosomal protein S26 OS=Homo sapiens GN=RPS26 PE=1 SV=3	0.905202	0.674419	2.67652	NO	1.41871
P62873|GBB1_HUMAN	Guanine nucleotide-binding protein G(I)/G(S)/G(T) subunit beta-1 OS=Homo sapiens GN=GNB1 PE=1 SV=3	1.2117	1.13475	1.22167	NO	1.18938
P62879|GBB2_HUMAN	Guanine nucleotide-binding protein G(I)/G(S)/G(T) subunit beta-2 OS=Homo sapiens GN=GNB2 PE=1 SV=3	1.30751	0.429078	0.978417	NO	0.905
P62888|RL30_HUMAN	60S ribosomal protein L30 OS=Homo sapiens GN=RPL30 PE=1 SV=2	1.35252	1.01559	2.76752	NO	1.71187
P62899|RL31_HUMAN	60S ribosomal protein L31 OS=Homo sapiens GN=RPL31 PE=1 SV=1	1.3151	1.51733	1.03684	NO	1.28976
P62906|RL10A_HUMAN	60S ribosomal protein L10a OS=Homo sapiens GN=RPL10A PE=1 SV=2	0.873432	1.13699	0.846512	NO	0.95231
P62913|RL11_HUMAN	60S ribosomal protein L11 OS=Homo sapiens GN=RPL11 PE=1 SV=2	1.32422	0.712042	1.13136	NO	1.05587
P62917|RL8_HUMAN	60S ribosomal protein L8 OS=Homo sapiens GN=RPL8 PE=1 SV=2	1.29694	2.05085	1.37379	NO	1.57386
P62937|PPIA_HUMAN	Peptidyl-prolyl cis-trans isomerase A OS=Homo sapiens GN=PPIA PE=1 SV=2	1.17136	1.02062	1.13651	NO	1.1095
P62942|FKB1A_HUMAN	Peptidyl-prolyl cis-trans isomerase FKBP1A OS=Homo sapiens GN=FKBP1A PE=1 SV=2	1.27232	0.210417	2.31911	NO	1.26728
P62995|TRA2B_HUMAN	Transformer-2 protein homolog beta OS=Homo sapiens GN=TRA2B PE=1 SV=1	0.889695	0.959432	1.29107	NO	1.04673
P63000|RAC1_HUMAN	Ras-related C3 botulinum toxin substrate 1 OS=Homo sapiens GN=RAC1 PE=1 SV=1	1.15323	0.371032	0.760274	NO	0.761511
P63010|AP2B1_HUMAN	AP-2 complex subunit beta OS=Homo sapiens GN=AP2B1 PE=1 SV=1	1.18272	0.98374	0.831126	NO	0.999194
P63027|VAMP2_HUMAN	Vesicle-associated membrane protein 2 OS=Homo sapiens GN=VAMP2 PE=1 SV=3	0.95125	0.669086	1.05799	NO	0.892776
P63104|1433Z_HUMAN	14-3-3 protein zeta/delta OS=Homo sapiens GN=YWHAZ PE=1 SV=1	1.20377	0.632124	0.753623	NO	0.863174
P63151|2ABA_HUMAN	Serine/threonine-protein phosphatase 2A 55 kDa regulatory subunit B alpha isoform OS=Homo sapiens GN=PPP2R2A PE=1 SV=1	0.632653	1.15758	0.908224	NO	0.899487
P63167|DYL1_HUMAN	Dynein light chain 1 cytoplasmic OS=Homo sapiens GN=DYNLL1 PE=1 SV=1	0.769784	3.21879	1.47937	NO	1.82265
P63172|DYLT1_HUMAN	Dynein light chain Tctex-type 1 OS=Homo sapiens GN=DYNLT1 PE=1 SV=1	1.00553	0.738292	1.01161	NO	0.918477
P63208|SKP1_HUMAN	S-phase kinase-associated protein 1 OS=Homo sapiens GN=SKP1 PE=1 SV=2	3.23185	0.418261	0.735513	NO	1.46187
P63220|RS21_HUMAN	40S ribosomal protein S21 OS=Homo sapiens GN=RPS21 PE=1 SV=1	1.35088	0.716216	2.75485	NO	1.60732
P63241|IF5A1_HUMAN	Eukaryotic translation initiation factor 5A-1 OS=Homo sapiens GN=EIF5A PE=1 SV=2	0.820675	0.771772	0.994771	NO	0.862406
P63244|RACK1_HUMAN	Receptor of activated protein C kinase 1 OS=Homo sapiens GN=RACK1 PE=1 SV=3	0.824302	0.104294	5.56897	NO	2.16585
P67775|PP2AA_HUMAN	Serine/threonine-protein phosphatase 2A catalytic subunit alpha isoform OS=Homo sapiens GN=PPP2CA PE=1 SV=1	3.21538	1.75325	0.713355	NO	1.894
P67809|YBOX1_HUMAN	Nuclease-sensitive element-binding protein 1 OS=Homo sapiens GN=YBX1 PE=1 SV=3	0.892573	0.235562	2.04698	NO	1.05837
P67870|CSK2B_HUMAN	Casein kinase II subunit beta OS=Homo sapiens GN=CSNK2B PE=1 SV=1	1.80634	0.442308	1.21168	NO	1.15344
P68104|EF1A1_HUMAN	Elongation factor 1-alpha 1 OS=Homo sapiens GN=EEF1A1 PE=1 SV=1	0.697595	0.795082	0.888889	NO	0.793855
P68363|TBA1B_HUMAN	Tubulin alpha-1B chain OS=Homo sapiens GN=TUBA1B PE=1 SV=1	0.91453	0.890203	0.833942	NO	0.879558
P68371|TBB4B_HUMAN	Tubulin beta-4B chain OS=Homo sapiens GN=TUBB4B PE=1 SV=1	1.18421	0.376812	1.24176	NO	0.93426
P68400|CSK21_HUMAN	Casein kinase II subunit alpha OS=Homo sapiens GN=CSNK2A1 PE=1 SV=1	1.58548	1.13043	1.09447	NO	1.27013
P68402|PA1B2_HUMAN	Platelet-activating factor acetylhydrolase IB subunit beta OS=Homo sapiens GN=PAFAH1B2 PE=1 SV=1	1.21	0.84186	0.710938	NO	0.920933
P78310|CXAR_HUMAN	Coxsackievirus and adenovirus receptor OS=Homo sapiens GN=CXADR PE=1 SV=1	1	0.732824	1.73214	NO	1.15499
P78344|IF4G2_HUMAN	Eukaryotic translation initiation factor 4 gamma 2 OS=Homo sapiens GN=EIF4G2 PE=1 SV=1	0.721782	0.467105	1.77391	NO	0.9876
P78347|GTF2I_HUMAN	General transcription factor II-I OS=Homo sapiens GN=GTF2I PE=1 SV=2	1.08165	1.42353	2.09091	NO	1.53203
P78356|PI42B_HUMAN	Phosphatidylinositol 5-phosphate 4-kinase type-2 beta OS=Homo sapiens GN=PIP4K2B PE=1 SV=1	1.2234	0.771186	1.02387	NO	1.00615
P78371|TCPB_HUMAN	T-complex protein 1 subunit beta OS=Homo sapiens GN=CCT2 PE=1 SV=4	1.3038	0.584302	1.41425	NO	1.10078
P78406|RAE1L_HUMAN	mRNA export factor OS=Homo sapiens GN=RAE1 PE=1 SV=1	0.592466	0.459375	1.29564	NO	0.782493
P78527|PRKDC_HUMAN	DNA-dependent protein kinase catalytic subunit OS=Homo sapiens GN=PRKDC PE=1 SV=3	1.37338	1.13832	1.11905	NO	1.21025
P78540|ARGI2_HUMAN	Arginase-2 mitochondrial OS=Homo sapiens GN=ARG2 PE=1 SV=1	1.2377	0.363757	1.02882	NO	0.87676
P78559|MAP1A_HUMAN	Microtubule-associated protein 1A OS=Homo sapiens GN=MAP1A PE=1 SV=6	0.572254	0.38141	1.16253	NO	0.705398
P80303|NUCB2_HUMAN	Nucleobindin-2 OS=Homo sapiens GN=NUCB2 PE=1 SV=2	4.36747	1.06226	0.976316	NO	2.13535
P80404|GABT_HUMAN	4-aminobutyrate aminotransferase mitochondrial OS=Homo sapiens GN=ABAT PE=1 SV=3	1.0146	0.861333	1.63253	NO	1.16949
P80723|BASP1_HUMAN	Brain acid soluble protein 1 OS=Homo sapiens GN=BASP1 PE=1 SV=2	1.89256	0.289157	2.07353	NO	1.41842
P81605|DCD_HUMAN	Dermcidin OS=Homo sapiens GN=DCD PE=1 SV=2	0.335006	0.352941	0.404591	NO	0.36418
P83731|RL24_HUMAN	60S ribosomal protein L24 OS=Homo sapiens GN=RPL24 PE=1 SV=1	1.14575	0.882353	1.10249	NO	1.04353
P83916|CBX1_HUMAN	Chromobox protein homolog 1 OS=Homo sapiens GN=CBX1 PE=1 SV=1	1.46753	0.415534	1.37963	NO	1.08757
P84090|ERH_HUMAN	Enhancer of rudimentary homolog OS=Homo sapiens GN=ERH PE=1 SV=1	1.25896	0.696929	1.45114	NO	1.13568
P84098|RL19_HUMAN	60S ribosomal protein L19 OS=Homo sapiens GN=RPL19 PE=1 SV=1	1.82622	0.427879	1.52055	NO	1.25821
P84103|SRSF3_HUMAN	Serine/arginine-rich splicing factor 3 OS=Homo sapiens GN=SRSF3 PE=1 SV=1	0.905303	1.39241	0.880769	NO	1.05949
P84243|H33_HUMAN	Histone H3.3 OS=Homo sapiens GN=H3F3A PE=1 SV=2	3.31378	0.265074	1.22222	NO	1.60036
P99999|CYC_HUMAN	Cytochrome c OS=Homo sapiens GN=CYCS PE=1 SV=2	0.943925	0.87218	1.18972	NO	1.00194
Q00059|TFAM_HUMAN	Transcription factor A mitochondrial OS=Homo sapiens GN=TFAM PE=1 SV=1	1.75	1.39041	1.8125	NO	1.65097
Q00169|PIPNA_HUMAN	Phosphatidylinositol transfer protein alpha isoform OS=Homo sapiens GN=PITPNA PE=1 SV=2	0.914397	3.36538	0.377315	NO	1.55237
Q00325|MPCP_HUMAN	Phosphate carrier protein mitochondrial OS=Homo sapiens GN=SLC25A3 PE=1 SV=2	1.30714	0.563924	1.50522	NO	1.12543
Q00341|VIGLN_HUMAN	Vigilin OS=Homo sapiens GN=HDLBP PE=1 SV=2	0.841912	1.10795	1.64231	NO	1.19739
Q00535|CDK5_HUMAN	Cyclin-dependent-like kinase 5 OS=Homo sapiens GN=CDK5 PE=1 SV=3	1.32328	0.399386	1.95928	NO	1.22731
Q00610|CLH1_HUMAN	Clathrin heavy chain 1 OS=Homo sapiens GN=CLTC PE=1 SV=5	0.910011	1.07619	1.05	NO	1.01207
Q00688|FKBP3_HUMAN	Peptidyl-prolyl cis-trans isomerase FKBP3 OS=Homo sapiens GN=FKBP3 PE=1 SV=1	1.17925	0.953488	0.933036	NO	1.02192
Q00839|HNRPU_HUMAN	Heterogeneous nuclear ribonucleoprotein U OS=Homo sapiens GN=HNRNPU PE=1 SV=6	0.926773	1.01453	0.986928	NO	0.976076
Q01082|SPTB2_HUMAN	Spectrin beta chain non-erythrocytic 1 OS=Homo sapiens GN=SPTBN1 PE=1 SV=2	0.981481	0.0736842	1.23529	NO	0.763487
Q01085|TIAR_HUMAN	Nucleolysin TIAR OS=Homo sapiens GN=TIAL1 PE=1 SV=1	0.779167	1.00595	1.08929	NO	0.958135
Q01105|SET_HUMAN	Protein SET OS=Homo sapiens GN=SET PE=1 SV=3	0.844413	0.802721	0.704698	NO	0.783944
Q01130|SRSF2_HUMAN	Serine/arginine-rich splicing factor 2 OS=Homo sapiens GN=SRSF2 PE=1 SV=4	1.16961	0.797849	4.93827	NO	2.30191
Q01469|FABP5_HUMAN	Fatty acid-binding protein epidermal OS=Homo sapiens GN=FABP5 PE=1 SV=3	1.21963	0.907767	1.1338	NO	1.08707
Q01484|ANK2_HUMAN	Ankyrin-2 OS=Homo sapiens GN=ANK2 PE=1 SV=4	0.696517	0.689405	0.81875	NO	0.734891
Q01518|CAP1_HUMAN	Adenylyl cyclase-associated protein 1 OS=Homo sapiens GN=CAP1 PE=1 SV=5	1.32556	0.188518	1.00775	NO	0.840609
Q01581|HMCS1_HUMAN	Hydroxymethylglutaryl-CoA synthase cytoplasmic OS=Homo sapiens GN=HMGCS1 PE=1 SV=2	2.19728	0.98546	3.30939	NO	2.16404
Q01650|LAT1_HUMAN	Large neutral amino acids transporter small subunit 1 OS=Homo sapiens GN=SLC7A5 PE=1 SV=2	1.53469	1.04265	0.784615	NO	1.12065
Q01844|EWS_HUMAN	RNA-binding protein EWS OS=Homo sapiens GN=EWSR1 PE=1 SV=1	0.907298	0.913907	2.47799	NO	1.43306
Q02218|ODO1_HUMAN	2-oxoglutarate dehydrogenase mitochondrial OS=Homo sapiens GN=OGDH PE=1 SV=3	1.69727	2.16038	1.17073	NO	1.67613
Q02252|MMSA_HUMAN	Methylmalonate-semialdehyde dehydrogenase [acylating] mitochondrial OS=Homo sapiens GN=ALDH6A1 PE=1 SV=2	1.23864	0.294237	1.35294	NO	0.961938
Q02543|RL18A_HUMAN	60S ribosomal protein L18a OS=Homo sapiens GN=RPL18A PE=1 SV=2	1.42857	0.619835	0.947619	NO	0.998675
Q02790|FKBP4_HUMAN	Peptidyl-prolyl cis-trans isomerase FKBP4 OS=Homo sapiens GN=FKBP4 PE=1 SV=3	1.13043	0.606195	0.887446	NO	0.874692
Q02818|NUCB1_HUMAN	Nucleobindin-1 OS=Homo sapiens GN=NUCB1 PE=1 SV=4	2.69364	0.526066	1.30252	NO	1.50741
Q02878|RL6_HUMAN	60S ribosomal protein L6 OS=Homo sapiens GN=RPL6 PE=1 SV=3	0.75431	1.30212	1.26207	NO	1.10617
Q02880|TOP2B_HUMAN	DNA topoisomerase 2-beta OS=Homo sapiens GN=TOP2B PE=1 SV=3	0.927614	0.698217	0.834532	NO	0.820121
Q02952|AKA12_HUMAN	A-kinase anchor protein 12 OS=Homo sapiens GN=AKAP12 PE=1 SV=4	1.2233	0.827621	1.42655	NO	1.15916
Q02978|M2OM_HUMAN	Mitochondrial 2-oxoglutarate/malate carrier protein OS=Homo sapiens GN=SLC25A11 PE=1 SV=3	1.19068	0.878151	1.46259	NO	1.17714
Q03001|DYST_HUMAN	Dystonin OS=Homo sapiens GN=DST PE=1 SV=4	0.90991	0.250699	3.34471	NO	1.50177
Q03252|LMNB2_HUMAN	Lamin-B2 OS=Homo sapiens GN=LMNB2 PE=1 SV=4	1.16641	0.61519	1.32274	NO	1.03478
Q03426|KIME_HUMAN	Mevalonate kinase OS=Homo sapiens GN=MVK PE=1 SV=1	1.47549	1.01124	3.41709	NO	1.96794
Q04323|UBXN1_HUMAN	UBX domain-containing protein 1 OS=Homo sapiens GN=UBXN1 PE=1 SV=2	0.78831	0.828358	3.2243	NO	1.61366
Q04637|IF4G1_HUMAN	Eukaryotic translation initiation factor 4 gamma 1 OS=Homo sapiens GN=EIF4G1 PE=1 SV=4	0.866129	0.396917	1.56098	NO	0.941341
Q04760|LGUL_HUMAN	Lactoylglutathione lyase OS=Homo sapiens GN=GLO1 PE=1 SV=4	1.31776	1.21978	1.17832	NO	1.23862
Q04837|SSBP_HUMAN	Single-stranded DNA-binding protein mitochondrial OS=Homo sapiens GN=SSBP1 PE=1 SV=1	2.64486	0.430108	7.48148	NO	3.51882
Q04917|1433F_HUMAN	14-3-3 protein eta OS=Homo sapiens GN=YWHAH PE=1 SV=4	1.85592	0.886667	1.61157	NO	1.45139
Q05193|DYN1_HUMAN	Dynamin-1 OS=Homo sapiens GN=DNM1 PE=1 SV=2	2.15569	1.03008	1.56044	NO	1.58207
Q05519|SRS11_HUMAN	Serine/arginine-rich splicing factor 11 OS=Homo sapiens GN=SRSF11 PE=1 SV=1	0.741758	0.870968	0.922642	NO	0.845122
Q05639|EF1A2_HUMAN	Elongation factor 1-alpha 2 OS=Homo sapiens GN=EEF1A2 PE=1 SV=1	0.704142	0.736064	0.870968	NO	0.770391
Q06124|PTN11_HUMAN	Tyrosine-protein phosphatase non-receptor type 11 OS=Homo sapiens GN=PTPN11 PE=1 SV=2	0.635484	0.828571	1.56542	NO	1.00983
Q06210|GFPT1_HUMAN	Glutamine--fructose-6-phosphate aminotransferase [isomerizing] 1 OS=Homo sapiens GN=GFPT1 PE=1 SV=3	0.206536	1.71357	17.1383	NO	6.35279
Q06787|FMR1_HUMAN	Synaptic functional regulator FMR1 OS=Homo sapiens GN=FMR1 PE=1 SV=1	1.02703	1.0932	0.953488	NO	1.02457
Q06830|PRDX1_HUMAN	Peroxiredoxin-1 OS=Homo sapiens GN=PRDX1 PE=1 SV=1	1.35238	0.421849	1.14907	NO	0.974433
Q07020|RL18_HUMAN	60S ribosomal protein L18 OS=Homo sapiens GN=RPL18 PE=1 SV=2	1.19732	0.772487	0.73107	NO	0.900294
Q07021|C1QBP_HUMAN	Complement component 1 Q subcomponent-binding protein mitochondrial OS=Homo sapiens GN=C1QBP PE=1 SV=1	2.91729	0.34206	1.88453	NO	1.71463
Q07065|CKAP4_HUMAN	Cytoskeleton-associated protein 4 OS=Homo sapiens GN=CKAP4 PE=1 SV=2	1.37662	1.44039	0.813483	NO	1.21017
Q07666|KHDR1_HUMAN	KH domain-containing RNA-binding signal transduction-associated protein 1 OS=Homo sapiens GN=KHDRBS1 PE=1 SV=1	0.669492	0.566836	0.736597	NO	0.657641
Q07866|KLC1_HUMAN	Kinesin light chain 1 OS=Homo sapiens GN=KLC1 PE=1 SV=2	2	0.635492	1.50838	NO	1.38129
Q07954|LRP1_HUMAN	Prolow-density lipoprotein receptor-related protein 1 OS=Homo sapiens GN=LRP1 PE=1 SV=2	0.99375	0.674468	0.877679	NO	0.848632
Q07955|SRSF1_HUMAN	Serine/arginine-rich splicing factor 1 OS=Homo sapiens GN=SRSF1 PE=1 SV=2	0.890476	0.9125	0.978102	NO	0.927026
Q08170|SRSF4_HUMAN	Serine/arginine-rich splicing factor 4 OS=Homo sapiens GN=SRSF4 PE=1 SV=2	0.563798	1.67045	1.00484	NO	1.0797
Q08209|PP2BA_HUMAN	Serine/threonine-protein phosphatase 2B catalytic subunit alpha isoform OS=Homo sapiens GN=PPP3CA PE=1 SV=1	0.451485	1.02719	1.11704	NO	0.86524
Q08211|DHX9_HUMAN	ATP-dependent RNA helicase A OS=Homo sapiens GN=DHX9 PE=1 SV=4	1	0.745223	1.95246	NO	1.23256
Q08257|QOR_HUMAN	Quinone oxidoreductase OS=Homo sapiens GN=CRYZ PE=1 SV=1	0.560694	0.588968	0.802548	NO	0.650736
Q08379|GOGA2_HUMAN	Golgin subfamily A member 2 OS=Homo sapiens GN=GOLGA2 PE=1 SV=3	0.878788	1.17557	4.38312	NO	2.14583
Q08752|PPID_HUMAN	Peptidyl-prolyl cis-trans isomerase D OS=Homo sapiens GN=PPID PE=1 SV=3	1.29191	0.601375	0.910448	NO	0.934577
Q08945|SSRP1_HUMAN	FACT complex subunit SSRP1 OS=Homo sapiens GN=SSRP1 PE=1 SV=1	0.871818	0.943299	1.08738	NO	0.967499
Q08J23|NSUN2_HUMAN	tRNA (cytosine(34)-C(5))-methyltransferase OS=Homo sapiens GN=NSUN2 PE=1 SV=2	0.267537	1.2875	0.807453	NO	0.787497
Q09028|RBBP4_HUMAN	Histone-binding protein RBBP4 OS=Homo sapiens GN=RBBP4 PE=1 SV=3	0.717718	1.31499	0.396154	NO	0.809621
Q09161|NCBP1_HUMAN	Nuclear cap-binding protein subunit 1 OS=Homo sapiens GN=NCBP1 PE=1 SV=1	0.828924	1.94628	1.49814	NO	1.42445
Q10471|GALT2_HUMAN	Polypeptide N-acetylgalactosaminyltransferase 2 OS=Homo sapiens GN=GALNT2 PE=1 SV=1	0.932331	0.312871	7.8975	NO	3.04757
Q10567|AP1B1_HUMAN	AP-1 complex subunit beta-1 OS=Homo sapiens GN=AP1B1 PE=1 SV=2	0.78672	0.786458	0.866081	NO	0.813087
Q10570|CPSF1_HUMAN	Cleavage and polyadenylation specificity factor subunit 1 OS=Homo sapiens GN=CPSF1 PE=1 SV=2	0.521739	1.02137	0.8157	NO	0.78627
Q12756|KIF1A_HUMAN	Kinesin-like protein KIF1A OS=Homo sapiens GN=KIF1A PE=1 SV=2	1.58863	0.475078	1.65116	NO	1.23829
Q12765|SCRN1_HUMAN	Secernin-1 OS=Homo sapiens GN=SCRN1 PE=1 SV=2	0.975309	0.685637	2.95238	NO	1.53778
Q12792|TWF1_HUMAN	Twinfilin-1 OS=Homo sapiens GN=TWF1 PE=1 SV=3	1.57233	0.10559	32.1495	NO	11.2758
Q12800|TFCP2_HUMAN	Alpha-globin transcription factor CP2 OS=Homo sapiens GN=TFCP2 PE=1 SV=2	0.988571	1.09459	1.80142	NO	1.29486
Q12824|SNF5_HUMAN	SWI/SNF-related matrix-associated actin-dependent regulator of chromatin subfamily B member 1 OS=Homo sapiens GN=SMARCB1 PE=1 SV=2	1.30093	0.789474	1.15789	NO	1.08276
Q12840|KIF5A_HUMAN	Kinesin heavy chain isoform 5A OS=Homo sapiens GN=KIF5A PE=1 SV=2	1.00917	0.506849	2.82751	NO	1.44784
Q12860|CNTN1_HUMAN	Contactin-1 OS=Homo sapiens GN=CNTN1 PE=1 SV=1	0.979263	0.559871	1.94136	NO	1.16016
Q12873|CHD3_HUMAN	Chromodomain-helicase-DNA-binding protein 3 OS=Homo sapiens GN=CHD3 PE=1 SV=3	0.491952	0.682119	1.67243	NO	0.948835
Q12874|SF3A3_HUMAN	Splicing factor 3A subunit 3 OS=Homo sapiens GN=SF3A3 PE=1 SV=1	2.30444	0.725637	1.26954	NO	1.43321
Q12888|TP53B_HUMAN	Tumor suppressor p53-binding protein 1 OS=Homo sapiens GN=TP53BP1 PE=1 SV=2	0.958333	0.545894	1.33113	NO	0.94512
Q12904|AIMP1_HUMAN	Aminoacyl tRNA synthase complex-interacting multifunctional protein 1 OS=Homo sapiens GN=AIMP1 PE=1 SV=2	0.84593	0.182283	3.69906	NO	1.57576
Q12905|ILF2_HUMAN	Interleukin enhancer-binding factor 2 OS=Homo sapiens GN=ILF2 PE=1 SV=2	1.01538	0.9	1.28999	NO	1.06846
Q12906|ILF3_HUMAN	Interleukin enhancer-binding factor 3 OS=Homo sapiens GN=ILF3 PE=1 SV=3	1.20619	0.968568	1.29603	NO	1.15693
Q12907|LMAN2_HUMAN	Vesicular integral-membrane protein VIP36 OS=Homo sapiens GN=LMAN2 PE=1 SV=1	0.647674	0.344828	0.888	NO	0.626834
Q12926|ELAV2_HUMAN	ELAV-like protein 2 OS=Homo sapiens GN=ELAVL2 PE=1 SV=2	1.78799	0.825397	1.43609	NO	1.34983
Q12931|TRAP1_HUMAN	Heat shock protein 75 kDa mitochondrial OS=Homo sapiens GN=TRAP1 PE=1 SV=3	1.04888	0.782245	1.14196	NO	0.991027
Q12972|PP1R8_HUMAN	Nuclear inhibitor of protein phosphatase 1 OS=Homo sapiens GN=PPP1R8 PE=1 SV=2	0.924812	0.773779	1.9276	NO	1.20873
Q12996|CSTF3_HUMAN	Cleavage stimulation factor subunit 3 OS=Homo sapiens GN=CSTF3 PE=1 SV=1	1.52189	0.472843	0.454422	NO	0.816384
Q13011|ECH1_HUMAN	Delta(3 5)-Delta(2 4)-dienoyl-CoA isomerase mitochondrial OS=Homo sapiens GN=ECH1 PE=1 SV=2	1.20588	1.15258	0.926797	NO	1.09509
Q13045|FLII_HUMAN	Protein flightless-1 homolog OS=Homo sapiens GN=FLII PE=1 SV=2	0.695652	0.525175	1.12303	NO	0.781285
Q13085|ACACA_HUMAN	Acetyl-CoA carboxylase 1 OS=Homo sapiens GN=ACACA PE=1 SV=2	0.5625	0.887931	1.05952	NO	0.836652
Q13123|RED_HUMAN	Protein Red OS=Homo sapiens GN=IK PE=1 SV=3	1.01882	4.84234	1.73149	NO	2.53089
Q13148|TADBP_HUMAN	TAR DNA-binding protein 43 OS=Homo sapiens GN=TARDBP PE=1 SV=1	0.845238	0.821782	1.04183	NO	0.902948
Q13151|ROA0_HUMAN	Heterogeneous nuclear ribonucleoprotein A0 OS=Homo sapiens GN=HNRNPA0 PE=1 SV=1	0.894737	0.9625	0.57027	NO	0.809169
Q13153|PAK1_HUMAN	Serine/threonine-protein kinase PAK 1 OS=Homo sapiens GN=PAK1 PE=1 SV=2	0.955157	0.528265	0.649165	NO	0.710862
Q13155|AIMP2_HUMAN	Aminoacyl tRNA synthase complex-interacting multifunctional protein 2 OS=Homo sapiens GN=AIMP2 PE=1 SV=2	0.835341	0.678819	1.25272	NO	0.922293
Q13162|PRDX4_HUMAN	Peroxiredoxin-4 OS=Homo sapiens GN=PRDX4 PE=1 SV=1	1.23859	0.858218	0.779832	NO	0.95888
Q13177|PAK2_HUMAN	Serine/threonine-protein kinase PAK 2 OS=Homo sapiens GN=PAK2 PE=1 SV=3	0.867021	0.493296	1.36986	NO	0.91006
Q13185|CBX3_HUMAN	Chromobox protein homolog 3 OS=Homo sapiens GN=CBX3 PE=1 SV=4	2.27848	0.4375	1.16736	NO	1.29445
Q13200|PSMD2_HUMAN	26S proteasome non-ATPase regulatory subunit 2 OS=Homo sapiens GN=PSMD2 PE=1 SV=3	1.08247	0.71521	0.987234	NO	0.928306
Q13242|SRSF9_HUMAN	Serine/arginine-rich splicing factor 9 OS=Homo sapiens GN=SRSF9 PE=1 SV=1	0.979284	0.725849	1.08915	NO	0.931427
Q13243|SRSF5_HUMAN	Serine/arginine-rich splicing factor 5 OS=Homo sapiens GN=SRSF5 PE=1 SV=1	0.833333	1.06137	1.08333	NO	0.99268
Q13247|SRSF6_HUMAN	Serine/arginine-rich splicing factor 6 OS=Homo sapiens GN=SRSF6 PE=1 SV=2	1.4604	0.879908	1.84983	NO	1.39671
Q13263|TIF1B_HUMAN	Transcription intermediary factor 1-beta OS=Homo sapiens GN=TRIM28 PE=1 SV=5	0.950083	0.659831	1.62323	NO	1.07771
Q13283|G3BP1_HUMAN	Ras GTPase-activating protein-binding protein 1 OS=Homo sapiens GN=G3BP1 PE=1 SV=1	1.32319	0.536207	1.74803	NO	1.20247
Q13310|PABP4_HUMAN	Polyadenylate-binding protein 4 OS=Homo sapiens GN=PABPC4 PE=1 SV=1	1.33098	0.693333	1.34309	NO	1.12247
Q13330|MTA1_HUMAN	Metastasis-associated protein MTA1 OS=Homo sapiens GN=MTA1 PE=1 SV=2	1.38056	0.666116	0.588869	NO	0.878513
Q13347|EIF3I_HUMAN	Eukaryotic translation initiation factor 3 subunit I OS=Homo sapiens GN=EIF3I PE=1 SV=1	0.856115	0.718852	1.59494	NO	1.05663
Q13363|CTBP1_HUMAN	C-terminal-binding protein 1 OS=Homo sapiens GN=CTBP1 PE=1 SV=2	1.59496	0.875	1.08	NO	1.18332
Q13367|AP3B2_HUMAN	AP-3 complex subunit beta-2 OS=Homo sapiens GN=AP3B2 PE=1 SV=2	0.672646	0.707006	0.290909	NO	0.556854
Q13394|MB211_HUMAN	Protein mab-21-like 1 OS=Homo sapiens GN=MAB21L1 PE=1 SV=1	0.887043	0.69537	0.877429	NO	0.819948
Q13404|UB2V1_HUMAN	Ubiquitin-conjugating enzyme E2 variant 1 OS=Homo sapiens GN=UBE2V1 PE=1 SV=2	0.922992	0.351163	6.61355	NO	2.62923
Q13409|DC1I2_HUMAN	Cytoplasmic dynein 1 intermediate chain 2 OS=Homo sapiens GN=DYNC1I2 PE=1 SV=3	0.59727	0.43	1.30469	NO	0.777319
Q13423|NNTM_HUMAN	NAD(P) transhydrogenase mitochondrial OS=Homo sapiens GN=NNT PE=1 SV=3	1.07407	0.622549	1.78423	NO	1.16029
Q13428|TCOF_HUMAN	Treacle protein OS=Homo sapiens GN=TCOF1 PE=1 SV=3	0.828912	0.399173	2.1457	NO	1.12459
Q13435|SF3B2_HUMAN	Splicing factor 3B subunit 2 OS=Homo sapiens GN=SF3B2 PE=1 SV=2	0.819495	0.325188	1.71241	NO	0.952363
Q13442|HAP28_HUMAN	28 kDa heat- and acid-stable phosphoprotein OS=Homo sapiens GN=PDAP1 PE=1 SV=1	0.867596	0.534699	5.22114	NO	2.20781
Q13449|LSAMP_HUMAN	Limbic system-associated membrane protein OS=Homo sapiens GN=LSAMP PE=1 SV=2	1.63918	0.534221	1.44201	NO	1.20513
Q13492|PICAL_HUMAN	Phosphatidylinositol-binding clathrin assembly protein OS=Homo sapiens GN=PICALM PE=1 SV=2	0.789157	0.501685	0.359441	NO	0.550094
Q13505|MTX1_HUMAN	Metaxin-1 OS=Homo sapiens GN=MTX1 PE=1 SV=2	1.1555	0.453297	0.488789	NO	0.699196
Q13509|TBB3_HUMAN	Tubulin beta-3 chain OS=Homo sapiens GN=TUBB3 PE=1 SV=2	0.990826	0.8976	0.738683	NO	0.875703
Q13510|ASAH1_HUMAN	Acid ceramidase OS=Homo sapiens GN=ASAH1 PE=1 SV=5	0.977444	0.485039	0.570345	NO	0.677609
Q13523|PRP4B_HUMAN	Serine/threonine-protein kinase PRP4 homolog OS=Homo sapiens GN=PRPF4B PE=1 SV=3	0.911271	2.18932	0.155468	NO	1.08535
Q13526|PIN1_HUMAN	Peptidyl-prolyl cis-trans isomerase NIMA-interacting 1 OS=Homo sapiens GN=PIN1 PE=1 SV=1	0.662411	2.2381	0.669841	NO	1.19012
Q13554|KCC2B_HUMAN	Calcium/calmodulin-dependent protein kinase type II subunit beta OS=Homo sapiens GN=CAMK2B PE=1 SV=3	1.15862	0.340796	0.456588	NO	0.652002
Q13555|KCC2G_HUMAN	Calcium/calmodulin-dependent protein kinase type II subunit gamma OS=Homo sapiens GN=CAMK2G PE=1 SV=3	0.400844	0.893805	0.895325	NO	0.729991
Q13561|DCTN2_HUMAN	Dynactin subunit 2 OS=Homo sapiens GN=DCTN2 PE=1 SV=4	1.42553	0.872449	1.08553	NO	1.12784
Q13564|ULA1_HUMAN	NEDD8-activating enzyme E1 regulatory subunit OS=Homo sapiens GN=NAE1 PE=1 SV=1	1.05051	0.641822	1.59722	NO	1.09652
Q13573|SNW1_HUMAN	SNW domain-containing protein 1 OS=Homo sapiens GN=SNW1 PE=1 SV=1	0.844485	0.479532	1.03398	NO	0.785999
Q13595|TRA2A_HUMAN	Transformer-2 protein homolog alpha OS=Homo sapiens GN=TRA2A PE=1 SV=1	0.818824	0.809412	0.908616	NO	0.845617
Q13618|CUL3_HUMAN	Cullin-3 OS=Homo sapiens GN=CUL3 PE=1 SV=2	1.0106	1.17029	1.20155	NO	1.12748
Q13620|CUL4B_HUMAN	Cullin-4B OS=Homo sapiens GN=CUL4B PE=1 SV=4	0.710692	0.654731	2.19355	NO	1.18632
Q13642|FHL1_HUMAN	Four and a half LIM domains protein 1 OS=Homo sapiens GN=FHL1 PE=1 SV=4	0.692308	0.897924	1.4398	NO	1.01001
Q13724|MOGS_HUMAN	Mannosyl-oligosaccharide glucosidase OS=Homo sapiens GN=MOGS PE=1 SV=5	1.05164	1.38824	1.49038	NO	1.31009
Q13740|CD166_HUMAN	CD166 antigen OS=Homo sapiens GN=ALCAM PE=1 SV=2	0.538972	1.99237	1.10323	NO	1.21152
Q13838|DX39B_HUMAN	Spliceosome RNA helicase DDX39B OS=Homo sapiens GN=DDX39B PE=1 SV=1	0.974249	0.882255	0.876797	NO	0.9111
Q13885|TBB2A_HUMAN	Tubulin beta-2A chain OS=Homo sapiens GN=TUBB2A PE=1 SV=1	1.10744	1.01645	1.65772	NO	1.26053
Q13907|IDI1_HUMAN	Isopentenyl-diphosphate Delta-isomerase 1 OS=Homo sapiens GN=IDI1 PE=1 SV=2	1.14925	1.20327	1.27171	NO	1.20808
Q14008|CKAP5_HUMAN	Cytoskeleton-associated protein 5 OS=Homo sapiens GN=CKAP5 PE=1 SV=3	0.721519	2.01681	0.719231	NO	1.15252
Q14011|CIRBP_HUMAN	Cold-inducible RNA-binding protein OS=Homo sapiens GN=CIRBP PE=1 SV=1	0.832215	0.93578	0.751261	NO	0.839752
Q14019|COTL1_HUMAN	Coactosin-like protein OS=Homo sapiens GN=COTL1 PE=1 SV=3	1.9802	0.851852	0.219512	NO	1.01719
Q14103|HNRPD_HUMAN	Heterogeneous nuclear ribonucleoprotein D0 OS=Homo sapiens GN=HNRNPD PE=1 SV=1	0.933544	0.770115	1.14894	NO	0.950865
Q14108|SCRB2_HUMAN	Lysosome membrane protein 2 OS=Homo sapiens GN=SCARB2 PE=1 SV=2	1.31739	0.824818	1.44393	NO	1.19538
Q14119|VEZF1_HUMAN	Vascular endothelial zinc finger 1 OS=Homo sapiens GN=VEZF1 PE=1 SV=2	0.770213	0.152404	3.4456	NO	1.45607
Q14141|SEPT6_HUMAN	Septin-6 OS=Homo sapiens GN=SEPT6 PE=1 SV=4	1.05	0.887931	1.3998	NO	1.11258
Q14151|SAFB2_HUMAN	Scaffold attachment factor B2 OS=Homo sapiens GN=SAFB2 PE=1 SV=1	0.878049	0.713464	1.62745	NO	1.07299
Q14152|EIF3A_HUMAN	Eukaryotic translation initiation factor 3 subunit A OS=Homo sapiens GN=EIF3A PE=1 SV=1	1.30383	0.653409	1.21453	NO	1.05726
Q14157|UBP2L_HUMAN	Ubiquitin-associated protein 2-like OS=Homo sapiens GN=UBAP2L PE=1 SV=2	0.753138	0.370828	4.31579	NO	1.81325
Q14165|MLEC_HUMAN	Malectin OS=Homo sapiens GN=MLEC PE=1 SV=1	1.06867	0.780303	2.62774	NO	1.49224
Q14166|TTL12_HUMAN	Tubulin--tyrosine ligase-like protein 12 OS=Homo sapiens GN=TTLL12 PE=1 SV=2	1.10973	2.39375	1.40805	NO	1.63717
Q14194|DPYL1_HUMAN	Dihydropyrimidinase-related protein 1 OS=Homo sapiens GN=CRMP1 PE=1 SV=1	0.994975	0.763066	1.15934	NO	0.972461
Q14195|DPYL3_HUMAN	Dihydropyrimidinase-related protein 3 OS=Homo sapiens GN=DPYSL3 PE=1 SV=1	1.01149	0.552174	1.416	NO	0.993223
Q14203|DCTN1_HUMAN	Dynactin subunit 1 OS=Homo sapiens GN=DCTN1 PE=1 SV=3	1.05224	0.629693	1.47449	NO	1.05214
Q14204|DYHC1_HUMAN	Cytoplasmic dynein 1 heavy chain 1 OS=Homo sapiens GN=DYNC1H1 PE=1 SV=5	1.05089	0.943205	0.89858	NO	0.964225
Q14240|IF4A2_HUMAN	Eukaryotic initiation factor 4A-II OS=Homo sapiens GN=EIF4A2 PE=1 SV=2	1.07826	0.17587	3.04017	NO	1.43143
Q14247|SRC8_HUMAN	Src substrate cortactin OS=Homo sapiens GN=CTTN PE=1 SV=2	0.844784	0.545	1.32778	NO	0.905854
Q14257|RCN2_HUMAN	Reticulocalbin-2 OS=Homo sapiens GN=RCN2 PE=1 SV=1	9.02825	1.06504	0.964115	NO	3.6858
Q14318|FKBP8_HUMAN	Peptidyl-prolyl cis-trans isomerase FKBP8 OS=Homo sapiens GN=FKBP8 PE=1 SV=2	1.29444	1.97297	1.94737	NO	1.73826
Q14344|GNA13_HUMAN	Guanine nucleotide-binding protein subunit alpha-13 OS=Homo sapiens GN=GNA13 PE=1 SV=2	1.12717	0.113174	1.65986	NO	0.966735
Q14444|CAPR1_HUMAN	Caprin-1 OS=Homo sapiens GN=CAPRIN1 PE=1 SV=2	0.859459	0.629464	1.12353	NO	0.870818
Q14498|RBM39_HUMAN	RNA-binding protein 39 OS=Homo sapiens GN=RBM39 PE=1 SV=2	0.893536	0.866667	0.925029	NO	0.895077
Q14576|ELAV3_HUMAN	ELAV-like protein 3 OS=Homo sapiens GN=ELAVL3 PE=2 SV=3	1.08599	0.935185	1.6129	NO	1.21136
Q14683|SMC1A_HUMAN	Structural maintenance of chromosomes protein 1A OS=Homo sapiens GN=SMC1A PE=1 SV=2	1.3886	0.222336	2.295	NO	1.30198
Q14684|RRP1B_HUMAN	Ribosomal RNA processing protein 1 homolog B OS=Homo sapiens GN=RRP1B PE=1 SV=3	1.42308	0.167896	14.8837	NO	5.49156
Q14690|RRP5_HUMAN	Protein RRP5 homolog OS=Homo sapiens GN=PDCD11 PE=1 SV=3	1.27743	1.37695	1.94362	NO	1.53267
Q14696|MESD_HUMAN	LDLR chaperone MESD OS=Homo sapiens GN=MESDC2 PE=1 SV=2	1.51707	0.487065	3.19778	NO	1.73397
Q14697|GANAB_HUMAN	Neutral alpha-glucosidase AB OS=Homo sapiens GN=GANAB PE=1 SV=3	1	0.842544	1.13725	NO	0.993266
Q14739|LBR_HUMAN	Lamin-B receptor OS=Homo sapiens GN=LBR PE=1 SV=2	2.43678	2.35224	1.2561	NO	2.01504
Q14839|CHD4_HUMAN	Chromodomain-helicase-DNA-binding protein 4 OS=Homo sapiens GN=CHD4 PE=1 SV=2	0.948718	0.383234	2.9207	NO	1.41755
Q14847|LASP1_HUMAN	LIM and SH3 domain protein 1 OS=Homo sapiens GN=LASP1 PE=1 SV=2	0.744493	1.05446	1.1247	NO	0.974551
Q14919|NC2A_HUMAN	Dr1-associated corepressor OS=Homo sapiens GN=DRAP1 PE=1 SV=3	0.765152	1.90265	1.09158	NO	1.25313
Q14966|ZN638_HUMAN	Zinc finger protein 638 OS=Homo sapiens GN=ZNF638 PE=1 SV=2	1.01344	0.37451	3.27586	NO	1.5546
Q14974|IMB1_HUMAN	Importin subunit beta-1 OS=Homo sapiens GN=KPNB1 PE=1 SV=2	1.10156	0.708779	0.870253	NO	0.893532
Q14980|NUMA1_HUMAN	Nuclear mitotic apparatus protein 1 OS=Homo sapiens GN=NUMA1 PE=1 SV=2	1.40845	0.714286	0.984127	NO	1.03562
Q15005|SPCS2_HUMAN	Signal peptidase complex subunit 2 OS=Homo sapiens GN=SPCS2 PE=1 SV=3	0.791398	1.01453	1.26163	NO	1.02252
Q15007|FL2D_HUMAN	Pre-mRNA-splicing regulator WTAP OS=Homo sapiens GN=WTAP PE=1 SV=2	1.98519	0.492424	0.577515	NO	1.01837
Q15008|PSMD6_HUMAN	26S proteasome non-ATPase regulatory subunit 6 OS=Homo sapiens GN=PSMD6 PE=1 SV=1	0.729825	0.352899	1.00136	NO	0.694693
Q15019|SEPT2_HUMAN	Septin-2 OS=Homo sapiens GN=SEPT2 PE=1 SV=1	2.64865	0.338393	0.839958	NO	1.27567
Q15020|SART3_HUMAN	Squamous cell carcinoma antigen recognized by T-cells 3 OS=Homo sapiens GN=SART3 PE=1 SV=1	0.867145	1.1336	2.54	NO	1.51358
Q15029|U5S1_HUMAN	116 kDa U5 small nuclear ribonucleoprotein component OS=Homo sapiens GN=EFTUD2 PE=1 SV=1	0.923387	1.51042	1.22013	NO	1.21798
Q15042|RB3GP_HUMAN	Rab3 GTPase-activating protein catalytic subunit OS=Homo sapiens GN=RAB3GAP1 PE=1 SV=3	0.645809	1.6601	0.697051	NO	1.00099
Q15046|SYK_HUMAN	Lysine--tRNA ligase OS=Homo sapiens GN=KARS PE=1 SV=3	1.60806	0.920471	0.811017	NO	1.11318
Q15056|IF4H_HUMAN	Eukaryotic translation initiation factor 4H OS=Homo sapiens GN=EIF4H PE=1 SV=5	0.77709	0.501714	1.16667	NO	0.815157
Q15059|BRD3_HUMAN	Bromodomain-containing protein 3 OS=Homo sapiens GN=BRD3 PE=1 SV=1	1.15493	1.38344	2.15578	NO	1.56471
Q15067|ACOX1_HUMAN	Peroxisomal acyl-coenzyme A oxidase 1 OS=Homo sapiens GN=ACOX1 PE=1 SV=3	1.2	0.665854	1.90299	NO	1.25628
Q15084|PDIA6_HUMAN	Protein disulfide-isomerase A6 OS=Homo sapiens GN=PDIA6 PE=1 SV=1	1.09263	1.0211	0.96648	NO	1.02674
Q15102|PA1B3_HUMAN	Platelet-activating factor acetylhydrolase IB subunit gamma OS=Homo sapiens GN=PAFAH1B3 PE=1 SV=1	1.64317	0.746914	1.10397	NO	1.16468
Q15121|PEA15_HUMAN	Astrocytic phosphoprotein PEA-15 OS=Homo sapiens GN=PEA15 PE=1 SV=2	0.924528	1.40789	0.701538	NO	1.01132
Q15126|PMVK_HUMAN	Phosphomevalonate kinase OS=Homo sapiens GN=PMVK PE=1 SV=3	1.34884	0.691849	0.854015	NO	0.9649
Q15181|IPYR_HUMAN	Inorganic pyrophosphatase OS=Homo sapiens GN=PPA1 PE=1 SV=2	1.20833	0.931818	0.627178	NO	0.922443
Q15185|TEBP_HUMAN	Prostaglandin E synthase 3 OS=Homo sapiens GN=PTGES3 PE=1 SV=1	1.35321	1.11479	1.01883	NO	1.16228
Q15233|NONO_HUMAN	Non-POU domain-containing octamer-binding protein OS=Homo sapiens GN=NONO PE=1 SV=4	0.974359	0.470504	2.48974	NO	1.31153
Q15257|PTPA_HUMAN	Serine/threonine-protein phosphatase 2A activator OS=Homo sapiens GN=PPP2R4 PE=1 SV=3	1.47514	0.363819	0.474269	NO	0.771075
Q15276|RABE1_HUMAN	Rab GTPase-binding effector protein 1 OS=Homo sapiens GN=RABEP1 PE=1 SV=2	1.07463	0.498567	0.929348	NO	0.834181
Q15287|RNPS1_HUMAN	RNA-binding protein with serine-rich domain 1 OS=Homo sapiens GN=RNPS1 PE=1 SV=1	0.812721	1.01435	0.977901	NO	0.934992
Q15293|RCN1_HUMAN	Reticulocalbin-1 OS=Homo sapiens GN=RCN1 PE=1 SV=1	1.09171	1.0535	1.06767	NO	1.07096
Q15334|L2GL1_HUMAN	Lethal(2) giant larvae protein homolog 1 OS=Homo sapiens GN=LLGL1 PE=1 SV=3	0.849802	0.283887	1.65698	NO	0.930222
Q15363|TMED2_HUMAN	Transmembrane emp24 domain-containing protein 2 OS=Homo sapiens GN=TMED2 PE=1 SV=1	0.614198	5.58511	1.62379	NO	2.6077
Q15365|PCBP1_HUMAN	Poly(rC)-binding protein 1 OS=Homo sapiens GN=PCBP1 PE=1 SV=2	1.01015	0.608491	1.08212	NO	0.900253
Q15366|PCBP2_HUMAN	Poly(rC)-binding protein 2 OS=Homo sapiens GN=PCBP2 PE=1 SV=1	0.846809	0.694751	0.955556	NO	0.832372
Q15382|RHEB_HUMAN	GTP-binding protein Rheb OS=Homo sapiens GN=RHEB PE=1 SV=1	1.98312	1.33573	1.39141	NO	1.57009
Q15392|DHC24_HUMAN	Delta(24)-sterol reductase OS=Homo sapiens GN=DHCR24 PE=1 SV=2	1.11881	1.20736	3.11526	NO	1.81381
Q15393|SF3B3_HUMAN	Splicing factor 3B subunit 3 OS=Homo sapiens GN=SF3B3 PE=1 SV=4	1.18966	1.104	1.64957	NO	1.31441
Q15417|CNN3_HUMAN	Calponin-3 OS=Homo sapiens GN=CNN3 PE=1 SV=1	0.939394	0.544513	1.05814	NO	0.847349
Q15424|SAFB1_HUMAN	Scaffold attachment factor B1 OS=Homo sapiens GN=SAFB PE=1 SV=4	1.48819	0.607287	1.63704	NO	1.24417
Q15427|SF3B4_HUMAN	Splicing factor 3B subunit 4 OS=Homo sapiens GN=SF3B4 PE=1 SV=1	1.54237	0.533113	0.669643	NO	0.915043
Q15428|SF3A2_HUMAN	Splicing factor 3A subunit 2 OS=Homo sapiens GN=SF3A2 PE=1 SV=2	1.73846	0.485	0.971717	NO	1.06506
Q15436|SC23A_HUMAN	Protein transport protein Sec23A OS=Homo sapiens GN=SEC23A PE=1 SV=2	0.486989	0.341549	2.92821	NO	1.25225
Q15437|SC23B_HUMAN	Protein transport protein Sec23B OS=Homo sapiens GN=SEC23B PE=1 SV=2	0.715152	0.292079	1.20502	NO	0.737417
Q15459|SF3A1_HUMAN	Splicing factor 3A subunit 1 OS=Homo sapiens GN=SF3A1 PE=1 SV=1	1.35965	0.621583	0.792174	NO	0.924469
Q15554|TERF2_HUMAN	Telomeric repeat-binding factor 2 OS=Homo sapiens GN=TERF2 PE=1 SV=3	1.35849	0.744966	0.449074	NO	0.850844
Q15555|MARE2_HUMAN	Microtubule-associated protein RP/EB family member 2 OS=Homo sapiens GN=MAPRE2 PE=1 SV=1	1.03553	0.771084	1.38136	NO	1.06266
Q15631|TSN_HUMAN	Translin OS=Homo sapiens GN=TSN PE=1 SV=1	1.10661	0.493404	1.66667	NO	1.08889
Q15637|SF01_HUMAN	Splicing factor 1 OS=Homo sapiens GN=SF1 PE=1 SV=4	0.871486	0.581579	2.13761	NO	1.19689
Q15691|MARE1_HUMAN	Microtubule-associated protein RP/EB family member 1 OS=Homo sapiens GN=MAPRE1 PE=1 SV=3	1.81416	0.887879	0.957895	NO	1.21998
Q15717|ELAV1_HUMAN	ELAV-like protein 1 OS=Homo sapiens GN=ELAVL1 PE=1 SV=2	0.986772	0.620225	1.74725	NO	1.11808
Q15738|NSDHL_HUMAN	Sterol-4-alpha-carboxylate 3-dehydrogenase decarboxylating OS=Homo sapiens GN=NSDHL PE=1 SV=2	1.64745	0.547264	1.33333	NO	1.17601
Q15814|TBCC_HUMAN	Tubulin-specific chaperone C OS=Homo sapiens GN=TBCC PE=1 SV=2	0.957692	0.639144	0.718978	NO	0.771938
Q15904|VAS1_HUMAN	V-type proton ATPase subunit S1 OS=Homo sapiens GN=ATP6AP1 PE=1 SV=2	0.97921	0.945804	2.6566	NO	1.52721
Q15907|RB11B_HUMAN	Ras-related protein Rab-11B OS=Homo sapiens GN=RAB11B PE=1 SV=4	1.55138	0.947917	2.58373	NO	1.69434
Q16181|SEPT7_HUMAN	Septin-7 OS=Homo sapiens GN=SEPT7 PE=1 SV=2	2.02747	0.639456	1.01282	NO	1.22658
Q16204|CCDC6_HUMAN	Coiled-coil domain-containing protein 6 OS=Homo sapiens GN=CCDC6 PE=1 SV=2	0.840116	0.402609	2.46154	NO	1.23475
Q16352|AINX_HUMAN	Alpha-internexin OS=Homo sapiens GN=INA PE=1 SV=2	1.06557	0.391393	0.812174	NO	0.75638
Q16531|DDB1_HUMAN	DNA damage-binding protein 1 OS=Homo sapiens GN=DDB1 PE=1 SV=1	0.789116	0.693989	1.93258	NO	1.13856
Q16537|2A5E_HUMAN	Serine/threonine-protein phosphatase 2A 56 kDa regulatory subunit epsilon isoform OS=Homo sapiens GN=PPP2R5E PE=1 SV=1	0.56042	0.837573	0.474725	NO	0.62424
Q16543|CDC37_HUMAN	Hsp90 co-chaperone Cdc37 OS=Homo sapiens GN=CDC37 PE=1 SV=1	2.36975	0.857479	1.28907	NO	1.50543
Q16555|DPYL2_HUMAN	Dihydropyrimidinase-related protein 2 OS=Homo sapiens GN=DPYSL2 PE=1 SV=1	1.10194	0.990792	1.26573	NO	1.11949
Q16576|RBBP7_HUMAN	Histone-binding protein RBBP7 OS=Homo sapiens GN=RBBP7 PE=1 SV=1	0.701389	0.549889	1.46459	NO	0.905289
Q16629|SRSF7_HUMAN	Serine/arginine-rich splicing factor 7 OS=Homo sapiens GN=SRSF7 PE=1 SV=1	1.06711	1.05195	0.445255	NO	0.854773
Q16630|CPSF6_HUMAN	Cleavage and polyadenylation specificity factor subunit 6 OS=Homo sapiens GN=CPSF6 PE=1 SV=2	0.92766	0.965116	1.23881	NO	1.04386
Q16643|DREB_HUMAN	Drebrin OS=Homo sapiens GN=DBN1 PE=1 SV=4	0.867769	0.596753	1.2886	NO	0.917709
Q16658|FSCN1_HUMAN	Fascin OS=Homo sapiens GN=FSCN1 PE=1 SV=3	1.08497	0.693878	0.961538	NO	0.913461
Q16698|DECR_HUMAN	2 4-dienoyl-CoA reductase mitochondrial OS=Homo sapiens GN=DECR1 PE=1 SV=1	0.944444	0.501099	0.0944751	NO	0.513339
Q16775|GLO2_HUMAN	Hydroxyacylglutathione hydrolase mitochondrial OS=Homo sapiens GN=HAGH PE=1 SV=2	0.938012	0.971104	1.03728	NO	0.98213
Q16795|NDUA9_HUMAN	NADH dehydrogenase [ubiquinone] 1 alpha subcomplex subunit 9 mitochondrial OS=Homo sapiens GN=NDUFA9 PE=1 SV=2	1.12392	0.474483	0.815661	NO	0.804689
Q16799|RTN1_HUMAN	Reticulon-1 OS=Homo sapiens GN=RTN1 PE=1 SV=1	0.891589	0.886256	1.31229	NO	1.03005
Q16836|HCDH_HUMAN	Hydroxyacyl-coenzyme A dehydrogenase mitochondrial OS=Homo sapiens GN=HADH PE=1 SV=3	1.14483	0.483495	1.48598	NO	1.0381
Q16851|UGPA_HUMAN	UTP--glucose-1-phosphate uridylyltransferase OS=Homo sapiens GN=UGP2 PE=1 SV=5	1.17889	0.492353	1.04525	NO	0.905496
Q16881|TRXR1_HUMAN	Thioredoxin reductase 1 cytoplasmic OS=Homo sapiens GN=TXNRD1 PE=1 SV=3	0.730337	0.95825	2.14414	NO	1.27758
Q16891|MIC60_HUMAN	MICOS complex subunit MIC60 OS=Homo sapiens GN=IMMT PE=1 SV=1	1.07109	0.235145	1.74101	NO	1.01575
Q1KMD3|HNRL2_HUMAN	Heterogeneous nuclear ribonucleoprotein U-like protein 2 OS=Homo sapiens GN=HNRNPUL2 PE=1 SV=1	1.32847	0.740023	1.30335	NO	1.12395
Q2TAY7|SMU1_HUMAN	WD40 repeat-containing protein SMU1 OS=Homo sapiens GN=SMU1 PE=1 SV=2	1.21642	0.79021	1.21343	NO	1.07335
Q3KQU3|MA7D1_HUMAN	MAP7 domain-containing protein 1 OS=Homo sapiens GN=MAP7D1 PE=1 SV=1	0.955789	1.312	1.52874	NO	1.26551
Q3SXM5|HSDL1_HUMAN	Inactive hydroxysteroid dehydrogenase-like protein 1 OS=Homo sapiens GN=HSDL1 PE=1 SV=3	0.933594	0.939394	1.0092	NO	0.96073
Q3ZCQ8|TIM50_HUMAN	Mitochondrial import inner membrane translocase subunit TIM50 OS=Homo sapiens GN=TIMM50 PE=1 SV=2	0.985965	0.967925	0.895262	NO	0.949717
Q49A26|GLYR1_HUMAN	Putative oxidoreductase GLYR1 OS=Homo sapiens GN=GLYR1 PE=1 SV=3	1.48196	1.09459	3.52941	NO	2.03532
Q4G0J3|LARP7_HUMAN	La-related protein 7 OS=Homo sapiens GN=LARP7 PE=1 SV=1	1.03262	0.419868	4.12438	NO	1.85896
Q4J6C6|PPCEL_HUMAN	Prolyl endopeptidase-like OS=Homo sapiens GN=PREPL PE=1 SV=1	0.562295	0.694162	1.65744	NO	0.971299
Q4V328|GRAP1_HUMAN	GRIP1-associated protein 1 OS=Homo sapiens GN=GRIPAP1 PE=1 SV=1	2.77174	0.774725	1.11489	NO	1.55379
Q52LJ0|FA98B_HUMAN	Protein FAM98B OS=Homo sapiens GN=FAM98B PE=1 SV=1	1.11924	0.398919	1.38626	NO	0.968137
Q53FP2|TMM35_HUMAN	Transmembrane protein 35 OS=Homo sapiens GN=TMEM35 PE=2 SV=2	1.54851	0.715564	2.69079	NO	1.65162
Q53GQ0|DHB12_HUMAN	Very-long-chain 3-oxoacyl-CoA reductase OS=Homo sapiens GN=HSD17B12 PE=1 SV=2	1.49211	0.555195	1.93853	NO	1.32861
Q53GS9|SNUT2_HUMAN	U4/U6.U5 tri-snRNP-associated protein 2 OS=Homo sapiens GN=USP39 PE=1 SV=2	1.21717	0.187302	2.1992	NO	1.20123
Q53H12|AGK_HUMAN	Acylglycerol kinase mitochondrial OS=Homo sapiens GN=AGK PE=1 SV=2	0.833073	0.73913	1.18519	NO	0.91913
Q562R1|ACTBL_HUMAN	Beta-actin-like protein 2 OS=Homo sapiens GN=ACTBL2 PE=1 SV=2	1.13208	1.4012	0.643599	NO	1.05896
Q5BKZ1|ZN326_HUMAN	DBIRD complex subunit ZNF326 OS=Homo sapiens GN=ZNF326 PE=1 SV=2	0.980676	0.648984	0.957849	NO	0.862503
Q5EB52|MEST_HUMAN	Mesoderm-specific transcript homolog protein OS=Homo sapiens GN=MEST PE=2 SV=2	0.691943	0.612466	3.59455	NO	1.63299
Q5H9R7|PP6R3_HUMAN	Serine/threonine-protein phosphatase 6 regulatory subunit 3 OS=Homo sapiens GN=PPP6R3 PE=1 SV=2	0.787313	1.43333	1.01685	NO	1.07917
Q5HYI8|RABL3_HUMAN	Rab-like protein 3 OS=Homo sapiens GN=RABL3 PE=1 SV=1	1.0188	0.756579	1.80941	NO	1.19493
Q5JTV8|TOIP1_HUMAN	Torsin-1A-interacting protein 1 OS=Homo sapiens GN=TOR1AIP1 PE=1 SV=2	0.937028	0.365796	1.3741	NO	0.892308
Q5JWF2|GNAS1_HUMAN	Guanine nucleotide-binding protein G(s) subunit alpha isoforms XLas OS=Homo sapiens GN=GNAS PE=1 SV=2	1.73077	0.49527	1.04309	NO	1.08971
Q5SSJ5|HP1B3_HUMAN	Heterochromatin protein 1-binding protein 3 OS=Homo sapiens GN=HP1BP3 PE=1 SV=1	0.834711	0.804065	1.10092	NO	0.913231
Q5SW79|CE170_HUMAN	Centrosomal protein of 170 kDa OS=Homo sapiens GN=CEP170 PE=1 SV=1	0.75977	0.759375	1.26026	NO	0.926467
Q5SZQ8|CELF3_HUMAN	CUGBP Elav-like family member 3 OS=Homo sapiens GN=CELF3 PE=1 SV=1	1.56442	1.73267	1.45283	NO	1.58331
Q5T4S7|UBR4_HUMAN	E3 ubiquitin-protein ligase UBR4 OS=Homo sapiens GN=UBR4 PE=1 SV=1	0.394495	0.42766	4.16554	NO	1.66256
Q5TF21|SOGA3_HUMAN	Protein SOGA3 OS=Homo sapiens GN=SOGA3 PE=3 SV=1	0.743932	1.04471	0.655844	NO	0.814829
Q5TGY3|AHDC1_HUMAN	AT-hook DNA-binding motif-containing protein 1 OS=Homo sapiens GN=AHDC1 PE=1 SV=1	0.551634	0.123957	0.682927	NO	0.452839
Q5VT52|RPRD2_HUMAN	Regulation of nuclear pre-mRNA domain-containing protein 2 OS=Homo sapiens GN=RPRD2 PE=1 SV=1	1.05161	1.64324	3.71622	NO	2.13702
Q5XKR4|OTP_HUMAN	Homeobox protein orthopedia OS=Homo sapiens GN=OTP PE=1 SV=1	0.64977	0.306024	1.54864	NO	0.834811
Q5ZPR3|CD276_HUMAN	CD276 antigen OS=Homo sapiens GN=CD276 PE=1 SV=1	0.813131	0.742765	3.07368	NO	1.54319
Q66K74|MAP1S_HUMAN	Microtubule-associated protein 1S OS=Homo sapiens GN=MAP1S PE=1 SV=2	1.10999	0.909871	1.33962	NO	1.11983
Q68CP9|ARID2_HUMAN	AT-rich interactive domain-containing protein 2 OS=Homo sapiens GN=ARID2 PE=1 SV=2	0.210811	0.195628	3.26715	NO	1.22453
Q6P1M0|S27A4_HUMAN	Long-chain fatty acid transport protein 4 OS=Homo sapiens GN=SLC27A4 PE=1 SV=1	1.57143	0.0659091	0.801538	NO	0.812959
Q6P2E9|EDC4_HUMAN	Enhancer of mRNA-decapping protein 4 OS=Homo sapiens GN=EDC4 PE=1 SV=1	0.799574	0.931389	0.576037	NO	0.769
Q6P2Q9|PRP8_HUMAN	Pre-mRNA-processing-splicing factor 8 OS=Homo sapiens GN=PRPF8 PE=1 SV=2	0.893617	1.14085	0.907104	NO	0.980522
Q6P3W7|SCYL2_HUMAN	SCY1-like protein 2 OS=Homo sapiens GN=SCYL2 PE=1 SV=1	1.14414	1.59531	1.3822	NO	1.37388
Q6PCE3|PGM2L_HUMAN	Glucose 1 6-bisphosphate synthase OS=Homo sapiens GN=PGM2L1 PE=1 SV=3	0.892587	0.871622	0.723529	NO	0.829246
Q6PKG0|LARP1_HUMAN	La-related protein 1 OS=Homo sapiens GN=LARP1 PE=1 SV=2	0.949275	0.466231	1.15311	NO	0.856205
Q6SZW1|SARM1_HUMAN	Sterile alpha and TIR motif-containing protein 1 OS=Homo sapiens GN=SARM1 PE=1 SV=1	1.42703	0.500901	4.21106	NO	2.04633
Q6UN15|FIP1_HUMAN	Pre-mRNA 3'-end-processing factor FIP1 OS=Homo sapiens GN=FIP1L1 PE=1 SV=1	0.98481	0.399522	1.89565	NO	1.09333
Q6UXN9|WDR82_HUMAN	WD repeat-containing protein 82 OS=Homo sapiens GN=WDR82 PE=1 SV=1	1.15419	0.733831	1.89894	NO	1.26232
Q6VY07|PACS1_HUMAN	Phosphofurin acidic cluster sorting protein 1 OS=Homo sapiens GN=PACS1 PE=1 SV=2	0.972222	0.545752	0.0493225	NO	0.522432
Q6ZU35|K1211_HUMAN	Uncharacterized protein KIAA1211 OS=Homo sapiens GN=KIAA1211 PE=1 SV=3	0.482707	0.437908	2.33071	NO	1.08377
Q71UI9|H2AV_HUMAN	Histone H2A.V OS=Homo sapiens GN=H2AFV PE=1 SV=3	1.62727	0.446844	1.08494	NO	1.05302
Q75T13|PGAP1_HUMAN	GPI inositol-deacylase OS=Homo sapiens GN=PGAP1 PE=1 SV=1	0.549618	1.40325	0.742157	NO	0.898342
Q7KZF4|SND1_HUMAN	Staphylococcal nuclease domain-containing protein 1 OS=Homo sapiens GN=SND1 PE=1 SV=1	1.07309	0.266832	1.75758	NO	1.0325
Q7L014|DDX46_HUMAN	Probable ATP-dependent RNA helicase DDX46 OS=Homo sapiens GN=DDX46 PE=1 SV=2	0.8223	0.702952	2.58904	NO	1.37143
Q7L099|RUFY3_HUMAN	Protein RUFY3 OS=Homo sapiens GN=RUFY3 PE=1 SV=1	2.04435	1.18497	0.934343	NO	1.38789
Q7L0J3|SV2A_HUMAN	Synaptic vesicle glycoprotein 2A OS=Homo sapiens GN=SV2A PE=1 SV=1	1.86508	0.844282	1.57487	NO	1.42808
Q7L0Y3|MRRP1_HUMAN	Mitochondrial ribonuclease P protein 1 OS=Homo sapiens GN=TRMT10C PE=1 SV=2	1.0679	0.484463	0.659674	NO	0.737346
Q7L2E3|DHX30_HUMAN	Putative ATP-dependent RNA helicase DHX30 OS=Homo sapiens GN=DHX30 PE=1 SV=1	1.87335	0.960499	1.53125	NO	1.45503
Q7L5N1|CSN6_HUMAN	COP9 signalosome complex subunit 6 OS=Homo sapiens GN=COPS6 PE=1 SV=1	0.995536	0.15906	1.0566	NO	0.737067
Q7L775|EPMIP_HUMAN	EPM2A-interacting protein 1 OS=Homo sapiens GN=EPM2AIP1 PE=1 SV=1	1.12474	0.705	1.03699	NO	0.955577
Q7LBC6|KDM3B_HUMAN	Lysine-specific demethylase 3B OS=Homo sapiens GN=KDM3B PE=1 SV=2	0.596369	5.07389	0.102857	NO	1.92437
Q7Z2K8|GRIN1_HUMAN	G protein-regulated inducer of neurite outgrowth 1 OS=Homo sapiens GN=GPRIN1 PE=1 SV=2	0.917919	0.304482	1.5214	NO	0.914601
Q7Z3B4|NUP54_HUMAN	Nucleoporin p54 OS=Homo sapiens GN=NUP54 PE=1 SV=2	1.11873	0.734021	1.6878	NO	1.18019
Q7Z3K3|POGZ_HUMAN	Pogo transposable element with ZNF domain OS=Homo sapiens GN=POGZ PE=1 SV=2	0.931106	0.934704	1.69301	NO	1.18627
Q7Z460|CLAP1_HUMAN	CLIP-associating protein 1 OS=Homo sapiens GN=CLASP1 PE=1 SV=1	0.854167	0.298913	1.26429	NO	0.805788
Q7Z4S6|KI21A_HUMAN	Kinesin-like protein KIF21A OS=Homo sapiens GN=KIF21A PE=1 SV=2	0.79562	0.429712	1.53468	NO	0.920005
Q7Z4V5|HDGR2_HUMAN	Hepatoma-derived growth factor-related protein 2 OS=Homo sapiens GN=HDGFRP2 PE=1 SV=1	0.762264	1.15385	1.57708	NO	1.1644
Q7Z4W1|DCXR_HUMAN	L-xylulose reductase OS=Homo sapiens GN=DCXR PE=1 SV=2	1.46216	0.527869	0.909989	NO	0.966673
Q7Z6Z7|HUWE1_HUMAN	E3 ubiquitin-protein ligase HUWE1 OS=Homo sapiens GN=HUWE1 PE=1 SV=3	0.949735	0.507921	0.47	NO	0.642552
Q7Z7H5|TMED4_HUMAN	Transmembrane emp24 domain-containing protein 4 OS=Homo sapiens GN=TMED4 PE=1 SV=1	0.94362	2.15781	1.08228	NO	1.39457
Q7Z7K6|CENPV_HUMAN	Centromere protein V OS=Homo sapiens GN=CENPV PE=1 SV=1	1.22928	0.895408	1.05936	NO	1.06135
Q86SE5|RALYL_HUMAN	RNA-binding Raly-like protein OS=Homo sapiens GN=RALYL PE=1 SV=2	0.454455	0.27208	1.49798	NO	0.741506
Q86SK9|SCD5_HUMAN	Stearoyl-CoA desaturase 5 OS=Homo sapiens GN=SCD5 PE=1 SV=2	1.07658	0.883871	0.855072	NO	0.938507
Q86TG7|PEG10_HUMAN	Retrotransposon-derived protein PEG10 OS=Homo sapiens GN=PEG10 PE=1 SV=2	1.74825	0.722028	2.48205	NO	1.65078
Q86U42|PABP2_HUMAN	Polyadenylate-binding protein 2 OS=Homo sapiens GN=PABPN1 PE=1 SV=3	1.11111	1.04396	1.12857	NO	1.09455
Q86U86|PB1_HUMAN	Protein polybromo-1 OS=Homo sapiens GN=PBRM1 PE=1 SV=1	0.677612	0.565891	1.00777	NO	0.750425
Q86UE4|LYRIC_HUMAN	Protein LYRIC OS=Homo sapiens GN=MTDH PE=1 SV=2	1.10557	0.210325	1.1893	NO	0.835064
Q86UP2|KTN1_HUMAN	Kinectin OS=Homo sapiens GN=KTN1 PE=1 SV=1	1.61404	0.395797	3.984	NO	1.99794
Q86V81|THOC4_HUMAN	THO complex subunit 4 OS=Homo sapiens GN=ALYREF PE=1 SV=3	1.27098	1.04717	0.969512	NO	1.09589
Q86VP6|CAND1_HUMAN	Cullin-associated NEDD8-dissociated protein 1 OS=Homo sapiens GN=CAND1 PE=1 SV=2	0.857143	0.613811	2.096	NO	1.18898
Q86X55|CARM1_HUMAN	Histone-arginine methyltransferase CARM1 OS=Homo sapiens GN=CARM1 PE=1 SV=3	0.681373	9.04	0.75	NO	3.49046
Q86X76|NIT1_HUMAN	Nitrilase homolog 1 OS=Homo sapiens GN=NIT1 PE=1 SV=2	0.617211	0.680162	1.03465	NO	0.777342
Q86XP3|DDX42_HUMAN	ATP-dependent RNA helicase DDX42 OS=Homo sapiens GN=DDX42 PE=1 SV=1	0.387861	0.531613	1.20581	NO	0.708428
Q86Y82|STX12_HUMAN	Syntaxin-12 OS=Homo sapiens GN=STX12 PE=1 SV=1	1.53107	0.369076	1.53521	NO	1.14512
Q86YR5|GPSM1_HUMAN	G-protein-signaling modulator 1 OS=Homo sapiens GN=GPSM1 PE=1 SV=2	1.12121	0.339261	1.39316	NO	0.951212
Q8IUD2|RB6I2_HUMAN	ELKS/Rab6-interacting/CAST family member 1 OS=Homo sapiens GN=ERC1 PE=1 SV=1	0.775229	0.897872	3.11839	NO	1.59716
Q8IV08|PLD3_HUMAN	Phospholipase D3 OS=Homo sapiens GN=PLD3 PE=1 SV=1	0.781955	0.674667	1.28319	NO	0.913269
Q8IWX8|CHERP_HUMAN	Calcium homeostasis endoplasmic reticulum protein OS=Homo sapiens GN=CHERP PE=1 SV=3	1.03325	0.436718	1.49239	NO	0.987453
Q8IX01|SUGP2_HUMAN	SURP and G-patch domain-containing protein 2 OS=Homo sapiens GN=SUGP2 PE=1 SV=2	0.901345	0.936306	1.47154	NO	1.10307
Q8IX12|CCAR1_HUMAN	Cell division cycle and apoptosis regulator protein 1 OS=Homo sapiens GN=CCAR1 PE=1 SV=2	0.780328	0.586066	1.97838	NO	1.11492
Q8IX18|DHX40_HUMAN	Probable ATP-dependent RNA helicase DHX40 OS=Homo sapiens GN=DHX40 PE=1 SV=2	1.18505	0.742547	0.60625	NO	0.844617
Q8IXI2|MIRO1_HUMAN	Mitochondrial Rho GTPase 1 OS=Homo sapiens GN=RHOT1 PE=1 SV=2	1.18919	0.973039	2.712	NO	1.62474
Q8IXT5|RB12B_HUMAN	RNA-binding protein 12B OS=Homo sapiens GN=RBM12B PE=1 SV=2	1.01152	0.851893	0.65374	NO	0.83905
Q8IY22|CMIP_HUMAN	C-Maf-inducing protein OS=Homo sapiens GN=CMIP PE=1 SV=3	1.48718	0.493188	1.44444	NO	1.1416
Q8IYB3|SRRM1_HUMAN	Serine/arginine repetitive matrix protein 1 OS=Homo sapiens GN=SRRM1 PE=1 SV=2	0.868421	0.396059	1.07845	NO	0.780978
Q8IYD1|ERF3B_HUMAN	Eukaryotic peptide chain release factor GTP-binding subunit ERF3B OS=Homo sapiens GN=GSPT2 PE=1 SV=2	0.642998	1.10313	0.666372	NO	0.804166
Q8IZL8|PELP1_HUMAN	Proline- glutamic acid- and leucine-rich protein 1 OS=Homo sapiens GN=PELP1 PE=1 SV=2	0.677193	0.211382	0.408163	NO	0.432246
Q8IZQ5|SELH_HUMAN	Selenoprotein H OS=Homo sapiens GN=SELH PE=1 SV=2	1.03477	0.855828	0.548766	NO	0.813123
Q8N158|GPC2_HUMAN	Glypican-2 OS=Homo sapiens GN=GPC2 PE=2 SV=1	0.900677	0.699206	1.16279	NO	0.920891
Q8N163|CCAR2_HUMAN	Cell cycle and apoptosis regulator protein 2 OS=Homo sapiens GN=CCAR2 PE=1 SV=2	1.02597	0.666667	1.16854	NO	0.953727
Q8N1F7|NUP93_HUMAN	Nuclear pore complex protein Nup93 OS=Homo sapiens GN=NUP93 PE=1 SV=2	1.1925	0.712621	1.29228	NO	1.0658
Q8N1G4|LRC47_HUMAN	Leucine-rich repeat-containing protein 47 OS=Homo sapiens GN=LRRC47 PE=1 SV=1	2.86533	0.554054	1.55085	NO	1.65674
Q8N568|DCLK2_HUMAN	Serine/threonine-protein kinase DCLK2 OS=Homo sapiens GN=DCLK2 PE=1 SV=4	0.401399	1.3254	0.634981	NO	0.787259
Q8N684|CPSF7_HUMAN	Cleavage and polyadenylation specificity factor subunit 7 OS=Homo sapiens GN=CPSF7 PE=1 SV=1	0.861538	0.820312	1.32075	NO	1.00087
Q8N7H5|PAF1_HUMAN	RNA polymerase II-associated factor 1 homolog OS=Homo sapiens GN=PAF1 PE=1 SV=2	0.507645	0.357333	0.168	NO	0.344326
Q8N9F7|GDPD1_HUMAN	Glycerophosphodiester phosphodiesterase domain-containing protein 1 OS=Homo sapiens GN=GDPD1 PE=1 SV=2	1.00508	0.906852	2.33333	NO	1.41509
Q8NAV1|PR38A_HUMAN	Pre-mRNA-splicing factor 38A OS=Homo sapiens GN=PRPF38A PE=1 SV=1	1.98507	0.746398	0.622472	NO	1.11798
Q8NB37|PDDC1_HUMAN	Parkinson disease 7 domain-containing protein 1 OS=Homo sapiens GN=PDDC1 PE=1 SV=1	0.783133	0.562771	2.87805	NO	1.40798
Q8NBJ7|SUMF2_HUMAN	Sulfatase-modifying factor 2 OS=Homo sapiens GN=SUMF2 PE=1 SV=2	0.91018	0.267123	0.91215	NO	0.696484
Q8NBM8|PCYXL_HUMAN	Prenylcysteine oxidase-like OS=Homo sapiens GN=PCYOX1L PE=1 SV=2	0.410345	0.243318	1.2657	NO	0.639788
Q8NBS9|TXND5_HUMAN	Thioredoxin domain-containing protein 5 OS=Homo sapiens GN=TXNDC5 PE=1 SV=2	0.84	0.591433	0.868794	NO	0.766743
Q8NBX0|SCPDL_HUMAN	Saccharopine dehydrogenase-like oxidoreductase OS=Homo sapiens GN=SCCPDH PE=1 SV=1	1.04895	1.15833	2.32947	NO	1.51225
Q8NC51|PAIRB_HUMAN	Plasminogen activator inhibitor 1 RNA-binding protein OS=Homo sapiens GN=SERBP1 PE=1 SV=2	0.758	0.496914	1.25263	NO	0.835848
Q8NC96|NECP1_HUMAN	Adaptin ear-binding coat-associated protein 1 OS=Homo sapiens GN=NECAP1 PE=1 SV=2	1.20647	0.662471	0.803754	NO	0.890898
Q8NCW5|NNRE_HUMAN	NAD(P)H-hydrate epimerase OS=Homo sapiens GN=NAXE PE=1 SV=2	1.21106	0.859031	0.412563	NO	0.82755
Q8ND56|LS14A_HUMAN	Protein LSM14 homolog A OS=Homo sapiens GN=LSM14A PE=1 SV=3	0.271028	0.482201	1.29446	NO	0.682563
Q8NDT2|RB15B_HUMAN	Putative RNA-binding protein 15B OS=Homo sapiens GN=RBM15B PE=1 SV=3	0.865031	1.03896	0.877358	NO	0.927117
Q8NE71|ABCF1_HUMAN	ATP-binding cassette sub-family F member 1 OS=Homo sapiens GN=ABCF1 PE=1 SV=2	0.759124	0.982984	0.787781	NO	0.843297
Q8NF91|SYNE1_HUMAN	Nesprin-1 OS=Homo sapiens GN=SYNE1 PE=1 SV=4	1.18084	0.970115	1.74194	NO	1.29763
Q8NFP9|NBEA_HUMAN	Neurobeachin OS=Homo sapiens GN=NBEA PE=1 SV=3	0.812081	0.345122	3.44371	NO	1.53364
Q8NFT8|DNER_HUMAN	Delta and Notch-like epidermal growth factor-related receptor OS=Homo sapiens GN=DNER PE=1 SV=1	1.02116	0.36338	2.62537	NO	1.33664
Q8NFW8|NEUA_HUMAN	N-acylneuraminate cytidylyltransferase OS=Homo sapiens GN=CMAS PE=1 SV=2	1.37975	0.566197	1.15323	NO	1.03306
Q8TAQ2|SMRC2_HUMAN	SWI/SNF complex subunit SMARCC2 OS=Homo sapiens GN=SMARCC2 PE=1 SV=1	0.875	0.843931	1.64138	NO	1.1201
Q8TAT6|NPL4_HUMAN	Nuclear protein localization protein 4 homolog OS=Homo sapiens GN=NPLOC4 PE=1 SV=3	0.773171	0.787387	0.820866	NO	0.793808
Q8TB36|GDAP1_HUMAN	Ganglioside-induced differentiation-associated protein 1 OS=Homo sapiens GN=GDAP1 PE=1 SV=3	2.25641	0.873832	1.29508	NO	1.47511
Q8TBC4|UBA3_HUMAN	NEDD8-activating enzyme E1 catalytic subunit OS=Homo sapiens GN=UBA3 PE=1 SV=2	1.05263	1.83965	0.723636	NO	1.20531
Q8TC12|RDH11_HUMAN	Retinol dehydrogenase 11 OS=Homo sapiens GN=RDH11 PE=1 SV=2	1.44194	0.383803	1.62275	NO	1.14949
Q8TCS8|PNPT1_HUMAN	Polyribonucleotide nucleotidyltransferase 1 mitochondrial OS=Homo sapiens GN=PNPT1 PE=1 SV=2	1.20741	0.424762	2.40166	NO	1.34461
Q8TDI0|CHD5_HUMAN	Chromodomain-helicase-DNA-binding protein 5 OS=Homo sapiens GN=CHD5 PE=1 SV=1	0.287698	0.169853	1.36039	NO	0.60598
Q8TDN6|BRX1_HUMAN	Ribosome biogenesis protein BRX1 homolog OS=Homo sapiens GN=BRIX1 PE=1 SV=2	0.902269	0.597884	0.507602	NO	0.669252
Q8TEA8|DTD1_HUMAN	D-tyrosyl-tRNA(Tyr) deacylase 1 OS=Homo sapiens GN=DTD1 PE=1 SV=2	0.96875	0.865478	1.27083	NO	1.03502
Q8TEM1|PO210_HUMAN	Nuclear pore membrane glycoprotein 210 OS=Homo sapiens GN=NUP210 PE=1 SV=3	0.825776	0.122261	1.77612	NO	0.908052
Q8WUD1|RAB2B_HUMAN	Ras-related protein Rab-2B OS=Homo sapiens GN=RAB2B PE=1 SV=1	1.13653	1.875	1.45588	NO	1.48914
Q8WUM0|NU133_HUMAN	Nuclear pore complex protein Nup133 OS=Homo sapiens GN=NUP133 PE=1 SV=2	1.07095	1.05501	1.17842	NO	1.10146
Q8WUM4|PDC6I_HUMAN	Programmed cell death 6-interacting protein OS=Homo sapiens GN=PDCD6IP PE=1 SV=1	2.52796	0.370813	0.235094	NO	1.04462
Q8WVC6|DCAKD_HUMAN	Dephospho-CoA kinase domain-containing protein OS=Homo sapiens GN=DCAKD PE=1 SV=1	5.10436	0.73385	0.366438	NO	2.06822
Q8WVM8|SCFD1_HUMAN	Sec1 family domain-containing protein 1 OS=Homo sapiens GN=SCFD1 PE=1 SV=4	3.70115	0.403241	3.0087	NO	2.37103
Q8WVV9|HNRLL_HUMAN	Heterogeneous nuclear ribonucleoprotein L-like OS=Homo sapiens GN=HNRNPLL PE=1 SV=1	0.917197	1.65517	5.50239	NO	2.69159
Q8WWQ0|PHIP_HUMAN	PH-interacting protein OS=Homo sapiens GN=PHIP PE=1 SV=2	0.869565	0.938575	3.80556	NO	1.87123
Q8WWY3|PRP31_HUMAN	U4/U6 small nuclear ribonucleoprotein Prp31 OS=Homo sapiens GN=PRPF31 PE=1 SV=2	0.610119	1.00575	1.02244	NO	0.879437
Q8WXF1|PSPC1_HUMAN	Paraspeckle component 1 OS=Homo sapiens GN=PSPC1 PE=1 SV=1	0.774691	0.830986	0.991304	NO	0.865661
Q8WXF7|ATLA1_HUMAN	Atlastin-1 OS=Homo sapiens GN=ATL1 PE=1 SV=1	1.3191	1.17647	1.30178	NO	1.26578
Q8WY54|PPM1E_HUMAN	Protein phosphatase 1E OS=Homo sapiens GN=PPM1E PE=1 SV=2	0.755556	0.380471	1.45223	NO	0.862752
Q8WYA6|CTBL1_HUMAN	Beta-catenin-like protein 1 OS=Homo sapiens GN=CTNNBL1 PE=1 SV=1	1.98995	0.766831	0.935897	NO	1.23089
Q8WZA9|IRGQ_HUMAN	Immunity-related GTPase family Q protein OS=Homo sapiens GN=IRGQ PE=1 SV=1	0.844687	0.57	0.907407	NO	0.774031
Q92499|DDX1_HUMAN	ATP-dependent RNA helicase DDX1 OS=Homo sapiens GN=DDX1 PE=1 SV=2	0.988669	0.90411	1.04977	NO	0.980851
Q92522|H1X_HUMAN	Histone H1x OS=Homo sapiens GN=H1FX PE=1 SV=1	1.36364	0.875	0.939394	NO	1.05934
Q92552|RT27_HUMAN	28S ribosomal protein S27 mitochondrial OS=Homo sapiens GN=MRPS27 PE=1 SV=3	1.03896	0.834615	1.11791	NO	0.997163
Q92598|HS105_HUMAN	Heat shock protein 105 kDa OS=Homo sapiens GN=HSPH1 PE=1 SV=1	0.562642	0.91314	0.775568	NO	0.75045
Q92614|MY18A_HUMAN	Unconventional myosin-XVIIIa OS=Homo sapiens GN=MYO18A PE=1 SV=3	0.824627	0.25339	3.42	NO	1.49934
Q92621|NU205_HUMAN	Nuclear pore complex protein Nup205 OS=Homo sapiens GN=NUP205 PE=1 SV=3	2.02778	0.678146	1.32468	NO	1.34353
Q92688|AN32B_HUMAN	Acidic leucine-rich nuclear phosphoprotein 32 family member B OS=Homo sapiens GN=ANP32B PE=1 SV=1	1.0799	0.581301	1.23377	NO	0.96499
Q92734|TFG_HUMAN	Protein TFG OS=Homo sapiens GN=TFG PE=1 SV=2	1.17043	0.503919	1.21631	NO	0.963554
Q92747|ARC1A_HUMAN	Actin-related protein 2/3 complex subunit 1A OS=Homo sapiens GN=ARPC1A PE=1 SV=2	0.787097	1.41538	2.10526	NO	1.43591
Q92769|HDAC2_HUMAN	Histone deacetylase 2 OS=Homo sapiens GN=HDAC2 PE=1 SV=2	0.731132	1.62319	1.0566	NO	1.13697
Q92783|STAM1_HUMAN	Signal transducing adapter molecule 1 OS=Homo sapiens GN=STAM PE=1 SV=3	1.06443	1.21362	2.72535	NO	1.6678
Q92797|SYMPK_HUMAN	Symplekin OS=Homo sapiens GN=SYMPK PE=1 SV=2	0.708571	0.486425	1.34483	NO	0.846608
Q92804|RBP56_HUMAN	TATA-binding protein-associated factor 2N OS=Homo sapiens GN=TAF15 PE=1 SV=1	1.13386	0.718016	0.878947	NO	0.910274
Q92820|GGH_HUMAN	Gamma-glutamyl hydrolase OS=Homo sapiens GN=GGH PE=1 SV=2	1.09871	1.69655	0.386574	NO	1.06061
Q92823|NRCAM_HUMAN	Neuronal cell adhesion molecule OS=Homo sapiens GN=NRCAM PE=1 SV=3	0.756881	1.08914	0.797619	NO	0.881212
Q92841|DDX17_HUMAN	Probable ATP-dependent RNA helicase DDX17 OS=Homo sapiens GN=DDX17 PE=1 SV=2	0.953457	0.784615	1.20112	NO	0.97973
Q92879|CELF1_HUMAN	CUGBP Elav-like family member 1 OS=Homo sapiens GN=CELF1 PE=1 SV=2	0.708229	0.607692	1.30316	NO	0.873028
Q92890|UFD1_HUMAN	Ubiquitin fusion degradation protein 1 homolog OS=Homo sapiens GN=UFD1L PE=1 SV=3	0.910364	0.575983	15.2809	NO	5.58908
Q92896|GSLG1_HUMAN	Golgi apparatus protein 1 OS=Homo sapiens GN=GLG1 PE=1 SV=2	0.895522	1.4902	0.968127	NO	1.11795
Q92900|RENT1_HUMAN	Regulator of nonsense transcripts 1 OS=Homo sapiens GN=UPF1 PE=1 SV=2	0.9653	1.31707	2.01247	NO	1.43162
Q92922|SMRC1_HUMAN	SWI/SNF complex subunit SMARCC1 OS=Homo sapiens GN=SMARCC1 PE=1 SV=3	0.592593	0.958266	0.297917	NO	0.616259
Q92945|FUBP2_HUMAN	Far upstream element-binding protein 2 OS=Homo sapiens GN=KHSRP PE=1 SV=4	0.943292	0.448931	1.42268	NO	0.938301
Q92973|TNPO1_HUMAN	Transportin-1 OS=Homo sapiens GN=TNPO1 PE=1 SV=2	1.0828	0.822016	1.17786	NO	1.02756
Q93008|USP9X_HUMAN	Probable ubiquitin carboxyl-terminal hydrolase FAF-X OS=Homo sapiens GN=USP9X PE=1 SV=3	0.969072	0.833977	0.916667	NO	0.906572
Q93009|UBP7_HUMAN	Ubiquitin carboxyl-terminal hydrolase 7 OS=Homo sapiens GN=USP7 PE=1 SV=2	1.14518	0.573864	0.998921	NO	0.905989
Q93034|CUL5_HUMAN	Cullin-5 OS=Homo sapiens GN=CUL5 PE=1 SV=4	4.45122	1.21101	0.692683	NO	2.1183
Q93050|VPP1_HUMAN	V-type proton ATPase 116 kDa subunit a isoform 1 OS=Homo sapiens GN=ATP6V0A1 PE=1 SV=3	0.965278	0.597701	1.12598	NO	0.896321
Q93079|H2B1H_HUMAN	Histone H2B type 1-H OS=Homo sapiens GN=HIST1H2BH PE=1 SV=3	2.37356	1.10671	1.13043	NO	1.5369
Q969G3|SMCE1_HUMAN	SWI/SNF-related matrix-associated actin-dependent regulator of chromatin subfamily E member 1 OS=Homo sapiens GN=SMARCE1 PE=1 SV=2	1.0984	0.399731	1.05867	NO	0.852266
Q969H8|MYDGF_HUMAN	Myeloid-derived growth factor OS=Homo sapiens GN=MYDGF PE=1 SV=1	1.26667	0.677215	0.9	NO	0.947961
Q969X5|ERGI1_HUMAN	Endoplasmic reticulum-Golgi intermediate compartment protein 1 OS=Homo sapiens GN=ERGIC1 PE=1 SV=1	0.971631	0.828947	0.753333	NO	0.851304
Q96AE4|FUBP1_HUMAN	Far upstream element-binding protein 1 OS=Homo sapiens GN=FUBP1 PE=1 SV=3	0.93306	0.522248	1.89691	NO	1.11741
Q96AG4|LRC59_HUMAN	Leucine-rich repeat-containing protein 59 OS=Homo sapiens GN=LRRC59 PE=1 SV=1	1.16146	0.828125	1.0625	NO	1.01736
Q96B54|ZN428_HUMAN	Zinc finger protein 428 OS=Homo sapiens GN=ZNF428 PE=1 SV=2	1.33803	0.539326	4.21687	NO	2.03141
Q96C86|DCPS_HUMAN	m7GpppX diphosphatase OS=Homo sapiens GN=DCPS PE=1 SV=2	1.10526	0.627753	0.673317	NO	0.802111
Q96CS3|FAF2_HUMAN	FAS-associated factor 2 OS=Homo sapiens GN=FAF2 PE=1 SV=2	1.05997	0.786667	2.35962	NO	1.40209
Q96CW1|AP2M1_HUMAN	AP-2 complex subunit mu OS=Homo sapiens GN=AP2M1 PE=1 SV=2	1.9146	0.370594	1.0098	NO	1.09833
Q96DH6|MSI2H_HUMAN	RNA-binding protein Musashi homolog 2 OS=Homo sapiens GN=MSI2 PE=1 SV=1	1.07857	1.05574	1.62939	NO	1.25457
Q96DI7|SNR40_HUMAN	U5 small nuclear ribonucleoprotein 40 kDa protein OS=Homo sapiens GN=SNRNP40 PE=1 SV=1	1.08897	0.744628	1.16667	NO	1.00009
Q96DZ1|ERLEC_HUMAN	Endoplasmic reticulum lectin 1 OS=Homo sapiens GN=ERLEC1 PE=1 SV=1	0.274566	0.25625	1.31472	NO	0.615179
Q96E17|RAB3C_HUMAN	Ras-related protein Rab-3C OS=Homo sapiens GN=RAB3C PE=2 SV=1	1.43263	0.455263	1.2261	NO	1.038
Q96EK7|F120B_HUMAN	Constitutive coactivator of peroxisome proliferator-activated receptor gamma OS=Homo sapiens GN=FAM120B PE=1 SV=1	1.56846	0.952922	0.551414	NO	1.02427
Q96EP5|DAZP1_HUMAN	DAZ-associated protein 1 OS=Homo sapiens GN=DAZAP1 PE=1 SV=1	0.928994	0.669065	0.563934	NO	0.720664
Q96EY7|PTCD3_HUMAN	Pentatricopeptide repeat domain-containing protein 3 mitochondrial OS=Homo sapiens GN=PTCD3 PE=1 SV=3	1.14423	0.298496	1.12828	NO	0.857002
Q96F07|CYFP2_HUMAN	Cytoplasmic FMR1-interacting protein 2 OS=Homo sapiens GN=CYFIP2 PE=1 SV=2	1.27778	0.657986	0.474684	NO	0.803482
Q96FC7|PHIPL_HUMAN	Phytanoyl-CoA hydroxylase-interacting protein-like OS=Homo sapiens GN=PHYHIPL PE=1 SV=3	0.744526	0.519868	1.67947	NO	0.981289
Q96FW1|OTUB1_HUMAN	Ubiquitin thioesterase OTUB1 OS=Homo sapiens GN=OTUB1 PE=1 SV=2	1.27368	0.81457	2.26471	NO	1.45099
Q96GA7|SDSL_HUMAN	Serine dehydratase-like OS=Homo sapiens GN=SDSL PE=1 SV=1	0.95625	1.09548	0.397358	NO	0.816364
Q96GD0|PLPP_HUMAN	Pyridoxal phosphate phosphatase OS=Homo sapiens GN=PDXP PE=1 SV=2	0.976636	0.511384	1.62705	NO	1.03836
Q96GG9|DCNL1_HUMAN	DCN1-like protein 1 OS=Homo sapiens GN=DCUN1D1 PE=1 SV=1	1.11345	0.412371	0.434926	NO	0.653581
Q96GY0|ZC21A_HUMAN	Zinc finger C2HC domain-containing protein 1A OS=Homo sapiens GN=ZC2HC1A PE=1 SV=2	1.12571	0.33042	0.800752	NO	0.752295
Q96HE7|ERO1A_HUMAN	ERO1-like protein alpha OS=Homo sapiens GN=ERO1A PE=1 SV=2	1.21259	0.382353	1.19483	NO	0.929924
Q96I24|FUBP3_HUMAN	Far upstream element-binding protein 3 OS=Homo sapiens GN=FUBP3 PE=1 SV=2	1.11897	0.450535	1.11087	NO	0.893458
Q96IX5|USMG5_HUMAN	Up-regulated during skeletal muscle growth protein 5 OS=Homo sapiens GN=USMG5 PE=1 SV=1	0.471033	0.184043	2.11522	NO	0.923431
Q96JE9|MAP6_HUMAN	Microtubule-associated protein 6 OS=Homo sapiens GN=MAP6 PE=1 SV=2	0.752551	0.474576	1.16129	NO	0.796139
Q96JM3|CHAP1_HUMAN	Chromosome alignment-maintaining phosphoprotein 1 OS=Homo sapiens GN=CHAMP1 PE=1 SV=2	1.2037	0.888041	1.87719	NO	1.32298
Q96K76|UBP47_HUMAN	Ubiquitin carboxyl-terminal hydrolase 47 OS=Homo sapiens GN=USP47 PE=1 SV=3	0.985714	2.09143	0.891447	NO	1.32286
Q96KA5|CLP1L_HUMAN	Cleft lip and palate transmembrane protein 1-like protein OS=Homo sapiens GN=CLPTM1L PE=1 SV=1	0.235606	1.00794	1.0161	NO	0.753213
Q96KM6|Z512B_HUMAN	Zinc finger protein 512B OS=Homo sapiens GN=ZNF512B PE=1 SV=1	0.422777	1.52439	0.95186	NO	0.966342
Q96KP4|CNDP2_HUMAN	Cytosolic non-specific dipeptidase OS=Homo sapiens GN=CNDP2 PE=1 SV=2	0.912621	0.640816	0.985612	NO	0.84635
Q96KR1|ZFR_HUMAN	Zinc finger RNA-binding protein OS=Homo sapiens GN=ZFR PE=1 SV=2	0.886364	0.927711	2.79197	NO	1.53535
Q96L92|SNX27_HUMAN	Sorting nexin-27 OS=Homo sapiens GN=SNX27 PE=1 SV=2	0.217931	0.471707	5.41485	NO	2.03483
Q96ME7|ZN512_HUMAN	Zinc finger protein 512 OS=Homo sapiens GN=ZNF512 PE=1 SV=2	1.19697	0.861371	1.48023	NO	1.17952
Q96MU7|YTDC1_HUMAN	YTH domain-containing protein 1 OS=Homo sapiens GN=YTHDC1 PE=1 SV=3	1.03901	0.380074	1.44906	NO	0.956046
Q96MZ0|GD1L1_HUMAN	Ganglioside-induced differentiation-associated protein 1-like 1 OS=Homo sapiens GN=GDAP1L1 PE=2 SV=2	1.44022	0.847118	0.642946	NO	0.976761
Q96N66|MBOA7_HUMAN	Lysophospholipid acyltransferase 7 OS=Homo sapiens GN=MBOAT7 PE=1 SV=2	1.31683	0.51405	2.2043	NO	1.34506
Q96P47|AGAP3_HUMAN	Arf-GAP with GTPase ANK repeat and PH domain-containing protein 3 OS=Homo sapiens GN=AGAP3 PE=1 SV=2	0.293069	0.591549	1.29412	NO	0.726245
Q96P70|IPO9_HUMAN	Importin-9 OS=Homo sapiens GN=IPO9 PE=1 SV=3	1.125	0.995406	0.939103	NO	1.01984
Q96PK6|RBM14_HUMAN	RNA-binding protein 14 OS=Homo sapiens GN=RBM14 PE=1 SV=2	1.14815	0.673913	1.24157	NO	1.02121
Q96PU5|NED4L_HUMAN	E3 ubiquitin-protein ligase NEDD4-like OS=Homo sapiens GN=NEDD4L PE=1 SV=2	0.598441	0.982143	0.67265	NO	0.751078
Q96QD9|UIF_HUMAN	UAP56-interacting factor OS=Homo sapiens GN=FYTTD1 PE=1 SV=3	0.958042	0.946012	6.26667	NO	2.72357
Q96QK1|VPS35_HUMAN	Vacuolar protein sorting-associated protein 35 OS=Homo sapiens GN=VPS35 PE=1 SV=2	1.47696	0.830769	1.07514	NO	1.12763
Q96SB3|NEB2_HUMAN	Neurabin-2 OS=Homo sapiens GN=PPP1R9B PE=1 SV=2	0.338983	0.579598	1.09972	NO	0.672765
Q96SI9|STRBP_HUMAN	Spermatid perinuclear RNA-binding protein OS=Homo sapiens GN=STRBP PE=1 SV=1	1.33642	0.677382	1.15556	NO	1.05645
Q96ST3|SIN3A_HUMAN	Paired amphipathic helix protein Sin3a OS=Homo sapiens GN=SIN3A PE=1 SV=2	0.83871	0.472074	1.64848	NO	0.986423
Q96T23|RSF1_HUMAN	Remodeling and spacing factor 1 OS=Homo sapiens GN=RSF1 PE=1 SV=2	0.927273	0.641686	1.21505	NO	0.928004
Q99426|TBCB_HUMAN	Tubulin-folding cofactor B OS=Homo sapiens GN=TBCB PE=1 SV=2	1.14516	0.91206	0.903846	NO	0.987023
Q99447|PCY2_HUMAN	Ethanolamine-phosphate cytidylyltransferase OS=Homo sapiens GN=PCYT2 PE=1 SV=1	1.83951	0.971564	1.56762	NO	1.45956
Q99459|CDC5L_HUMAN	Cell division cycle 5-like protein OS=Homo sapiens GN=CDC5L PE=1 SV=2	1.55148	0.925	1.2243	NO	1.23359
Q99460|PSMD1_HUMAN	26S proteasome non-ATPase regulatory subunit 1 OS=Homo sapiens GN=PSMD1 PE=1 SV=2	1.26619	1.14469	1.0083	NO	1.13973
Q99470|SDF2_HUMAN	Stromal cell-derived factor 2 OS=Homo sapiens GN=SDF2 PE=1 SV=2	1.07786	0.509317	1.19547	NO	0.927549
Q99497|PARK7_HUMAN	Protein deglycase DJ-1 OS=Homo sapiens GN=PARK7 PE=1 SV=2	1.23298	0.486056	1.23762	NO	0.985555
Q99536|VAT1_HUMAN	Synaptic vesicle membrane protein VAT-1 homolog OS=Homo sapiens GN=VAT1 PE=1 SV=2	1.19343	0.720174	1.83077	NO	1.24812
Q99574|NEUS_HUMAN	Neuroserpin OS=Homo sapiens GN=SERPINI1 PE=1 SV=1	0.996337	0.948655	1.20556	NO	1.05018
Q99613|EIF3C_HUMAN	Eukaryotic translation initiation factor 3 subunit C OS=Homo sapiens GN=EIF3C PE=1 SV=1	1	0.405143	0.878223	NO	0.761122
Q99615|DNJC7_HUMAN	DnaJ homolog subfamily C member 7 OS=Homo sapiens GN=DNAJC7 PE=1 SV=2	2.00608	0.597656	6.93989	NO	3.18121
Q99623|PHB2_HUMAN	Prohibitin-2 OS=Homo sapiens GN=PHB2 PE=1 SV=2	1.23126	0.745033	0.828221	NO	0.934839
Q99714|HCD2_HUMAN	3-hydroxyacyl-CoA dehydrogenase type-2 OS=Homo sapiens GN=HSD17B10 PE=1 SV=3	1.05114	0.568106	1.01724	NO	0.878828
Q99719|SEPT5_HUMAN	Septin-5 OS=Homo sapiens GN=SEPT5 PE=1 SV=1	1.85124	0.832487	0.786885	NO	1.15687
Q99729|ROAA_HUMAN	Heterogeneous nuclear ribonucleoprotein A/B OS=Homo sapiens GN=HNRNPAB PE=1 SV=2	0.894545	1.31527	0.632696	NO	0.947504
Q99733|NP1L4_HUMAN	Nucleosome assembly protein 1-like 4 OS=Homo sapiens GN=NAP1L4 PE=1 SV=1	0.991837	0.707407	1.27922	NO	0.992822
Q99747|SNAG_HUMAN	Gamma-soluble NSF attachment protein OS=Homo sapiens GN=NAPG PE=1 SV=1	2.17274	1.2459	0.348387	NO	1.25568
Q99798|ACON_HUMAN	Aconitate hydratase mitochondrial OS=Homo sapiens GN=ACO2 PE=1 SV=2	1.07742	0.713831	1.19451	NO	0.995255
Q99805|TM9S2_HUMAN	Transmembrane 9 superfamily member 2 OS=Homo sapiens GN=TM9SF2 PE=1 SV=1	1.85859	0.815705	1.80064	NO	1.49164
Q99829|CPNE1_HUMAN	Copine-1 OS=Homo sapiens GN=CPNE1 PE=1 SV=1	0.994737	1.01675	0.607895	NO	0.873126
Q99832|TCPH_HUMAN	T-complex protein 1 subunit eta OS=Homo sapiens GN=CCT7 PE=1 SV=2	0.986047	1.07519	1.16447	NO	1.07524
Q99873|ANM1_HUMAN	Protein arginine N-methyltransferase 1 OS=Homo sapiens GN=PRMT1 PE=1 SV=2	1.17078	0.63961	0.821012	NO	0.877135
Q99961|SH3G1_HUMAN	Endophilin-A2 OS=Homo sapiens GN=SH3GL1 PE=1 SV=1	1.63054	0.683761	0.968254	NO	1.09419
Q99986|VRK1_HUMAN	Serine/threonine-protein kinase VRK1 OS=Homo sapiens GN=VRK1 PE=1 SV=1	1.73077	0.909774	1.06195	NO	1.23416
Q99996|AKAP9_HUMAN	A-kinase anchor protein 9 OS=Homo sapiens GN=AKAP9 PE=1 SV=3	1.61326	0.995516	0.860437	NO	1.1564
Q9BPU6|DPYL5_HUMAN	Dihydropyrimidinase-related protein 5 OS=Homo sapiens GN=DPYSL5 PE=1 SV=1	1	0.919786	1.09016	NO	1.00332
Q9BPW8|NIPS1_HUMAN	Protein NipSnap homolog 1 OS=Homo sapiens GN=NIPSNAP1 PE=1 SV=1	1.32418	1.19626	1.00229	NO	1.17424
Q9BQ04|RBM4B_HUMAN	RNA-binding protein 4B OS=Homo sapiens GN=RBM4B PE=1 SV=1	0.833689	0.444693	2.42373	NO	1.23404
Q9BQA1|MEP50_HUMAN	Methylosome protein 50 OS=Homo sapiens GN=WDR77 PE=1 SV=1	1.26047	0.786756	1.40268	NO	1.14997
Q9BR76|COR1B_HUMAN	Coronin-1B OS=Homo sapiens GN=CORO1B PE=1 SV=1	0.88914	0.851211	1.08408	NO	0.941478
Q9BRA2|TXD17_HUMAN	Thioredoxin domain-containing protein 17 OS=Homo sapiens GN=TXNDC17 PE=1 SV=1	1.36047	0.621027	1.02105	NO	1.00085
Q9BRX8|F213A_HUMAN	Redox-regulatory protein FAM213A OS=Homo sapiens GN=FAM213A PE=1 SV=3	1.18884	0.689218	5.49189	NO	2.45665
Q9BS26|ERP44_HUMAN	Endoplasmic reticulum resident protein 44 OS=Homo sapiens GN=ERP44 PE=1 SV=1	2.11864	1.36378	0.991071	NO	1.49117
Q9BSH4|TACO1_HUMAN	Translational activator of cytochrome c oxidase 1 OS=Homo sapiens GN=TACO1 PE=1 SV=1	3.95851	0.615385	1.38298	NO	1.98562
Q9BT09|CNPY3_HUMAN	Protein canopy homolog 3 OS=Homo sapiens GN=CNPY3 PE=1 SV=1	1.05705	1.00444	1.08772	NO	1.04974
Q9BTT0|AN32E_HUMAN	Acidic leucine-rich nuclear phosphoprotein 32 family member E OS=Homo sapiens GN=ANP32E PE=1 SV=1	0.990741	1.22941	1.048	NO	1.08938
Q9BTV4|TMM43_HUMAN	Transmembrane protein 43 OS=Homo sapiens GN=TMEM43 PE=1 SV=1	0.892405	0.433083	0.960805	NO	0.762098
Q9BTV5|FSD1_HUMAN	Fibronectin type III and SPRY domain-containing protein 1 OS=Homo sapiens GN=FSD1 PE=1 SV=1	0.498392	0.424403	0.74739	NO	0.556729
Q9BTW9|TBCD_HUMAN	Tubulin-specific chaperone D OS=Homo sapiens GN=TBCD PE=1 SV=2	0.497504	0.22807	0.754386	NO	0.49332
Q9BUJ2|HNRL1_HUMAN	Heterogeneous nuclear ribonucleoprotein U-like protein 1 OS=Homo sapiens GN=HNRNPUL1 PE=1 SV=2	0.661017	0.577778	1.08	NO	0.772932
Q9BUQ8|DDX23_HUMAN	Probable ATP-dependent RNA helicase DDX23 OS=Homo sapiens GN=DDX23 PE=1 SV=3	1.64743	0.24434	1.09735	NO	0.996371
Q9BV38|WDR18_HUMAN	WD repeat-containing protein 18 OS=Homo sapiens GN=WDR18 PE=1 SV=2	1.14211	1.39674	0.757895	NO	1.09891
Q9BVA1|TBB2B_HUMAN	Tubulin beta-2B chain OS=Homo sapiens GN=TUBB2B PE=1 SV=1	0.977358	0.343558	1.89394	NO	1.07162
Q9BVG4|PBDC1_HUMAN	Protein PBDC1 OS=Homo sapiens GN=PBDC1 PE=1 SV=1	0.89689	0.545685	1.45963	NO	0.967401
Q9BVK6|TMED9_HUMAN	Transmembrane emp24 domain-containing protein 9 OS=Homo sapiens GN=TMED9 PE=1 SV=2	0.960938	0.411034	1.17857	NO	0.850181
Q9BWD1|THIC_HUMAN	Acetyl-CoA acetyltransferase cytosolic OS=Homo sapiens GN=ACAT2 PE=1 SV=2	1.32636	0.960924	1.54772	NO	1.27833
Q9BWF3|RBM4_HUMAN	RNA-binding protein 4 OS=Homo sapiens GN=RBM4 PE=1 SV=1	1.54971	0.531683	1.64107	NO	1.24082
Q9BWM7|SFXN3_HUMAN	Sideroflexin-3 OS=Homo sapiens GN=SFXN3 PE=1 SV=2	0.786013	1.14586	1.21795	NO	1.04994
Q9BWU0|NADAP_HUMAN	Kanadaptin OS=Homo sapiens GN=SLC4A1AP PE=1 SV=1	0.711176	1.02362	1.56168	NO	1.09883
Q9BX40|LS14B_HUMAN	Protein LSM14 homolog B OS=Homo sapiens GN=LSM14B PE=1 SV=1	0.942636	0.488315	1.44862	NO	0.959857
Q9BXP5|SRRT_HUMAN	Serrate RNA effector molecule homolog OS=Homo sapiens GN=SRRT PE=1 SV=1	0.926667	0.652308	1.45942	NO	1.0128
Q9BXS5|AP1M1_HUMAN	AP-1 complex subunit mu-1 OS=Homo sapiens GN=AP1M1 PE=1 SV=3	1.12564	0.717949	1.50441	NO	1.116
Q9BY77|PDIP3_HUMAN	Polymerase delta-interacting protein 3 OS=Homo sapiens GN=POLDIP3 PE=1 SV=2	1.03723	1.10891	0.85514	NO	1.00043
Q9BYD3|RM04_HUMAN	39S ribosomal protein L4 mitochondrial OS=Homo sapiens GN=MRPL4 PE=1 SV=1	1.39723	1.75806	1.26157	NO	1.47229
Q9BYD6|RM01_HUMAN	39S ribosomal protein L1 mitochondrial OS=Homo sapiens GN=MRPL1 PE=1 SV=2	1.51435	1.59341	0.540486	NO	1.21608
Q9BYT8|NEUL_HUMAN	Neurolysin mitochondrial OS=Homo sapiens GN=NLN PE=1 SV=1	1.26685	1.40823	1.31104	NO	1.32871
Q9BZE1|RM37_HUMAN	39S ribosomal protein L37 mitochondrial OS=Homo sapiens GN=MRPL37 PE=1 SV=2	1.67098	0.171875	0.236814	NO	0.693223
Q9BZE4|NOG1_HUMAN	Nucleolar GTP-binding protein 1 OS=Homo sapiens GN=GTPBP4 PE=1 SV=3	1.11111	0.400657	6.09489	NO	2.53555
Q9BZF1|OSBL8_HUMAN	Oxysterol-binding protein-related protein 8 OS=Homo sapiens GN=OSBPL8 PE=1 SV=3	1.00917	0.394422	0.256047	NO	0.553215
Q9BZZ5|API5_HUMAN	Apoptosis inhibitor 5 OS=Homo sapiens GN=API5 PE=1 SV=3	1.17431	0.952703	0.719653	NO	0.948889
Q9C040|TRIM2_HUMAN	Tripartite motif-containing protein 2 OS=Homo sapiens GN=TRIM2 PE=1 SV=1	0.881579	1.00715	0.952765	NO	0.947165
Q9C0B1|FTO_HUMAN	Alpha-ketoglutarate-dependent dioxygenase FTO OS=Homo sapiens GN=FTO PE=1 SV=3	0.901961	0.456796	0.722892	NO	0.693883
Q9C0C9|UBE2O_HUMAN	(E3-independent) E2 ubiquitin-conjugating enzyme OS=Homo sapiens GN=UBE2O PE=1 SV=3	0.558442	0.545769	0.901695	NO	0.668635
Q9C0E8|LNP_HUMAN	Protein lunapark OS=Homo sapiens GN=LNP PE=1 SV=2	1.01844	1.53453	0.770725	NO	1.1079
Q9GZP4|PITH1_HUMAN	PITH domain-containing protein 1 OS=Homo sapiens GN=PITHD1 PE=1 SV=1	4.43674	0.67336	0.653791	NO	1.9213
Q9GZS3|WDR61_HUMAN	WD repeat-containing protein 61 OS=Homo sapiens GN=WDR61 PE=1 SV=1	1.12295	0.77686	3.39752	NO	1.76578
Q9GZT3|SLIRP_HUMAN	SRA stem-loop-interacting RNA-binding protein mitochondrial OS=Homo sapiens GN=SLIRP PE=1 SV=1	1.45045	0.273957	2.2	NO	1.30814
Q9GZT4|SRR_HUMAN	Serine racemase OS=Homo sapiens GN=SRR PE=1 SV=1	1.07299	0.613087	1.66667	NO	1.11758
Q9H019|MFR1L_HUMAN	Mitochondrial fission regulator 1-like OS=Homo sapiens GN=MTFR1L PE=1 SV=2	1.52145	0.605563	1.16958	NO	1.09887
Q9H0B6|KLC2_HUMAN	Kinesin light chain 2 OS=Homo sapiens GN=KLC2 PE=1 SV=1	0.924138	0.283333	4.62255	NO	1.94334
Q9H0C8|ILKAP_HUMAN	Integrin-linked kinase-associated serine/threonine phosphatase 2C OS=Homo sapiens GN=ILKAP PE=1 SV=1	1.07752	2.62092	1.94545	NO	1.8813
Q9H0L4|CSTFT_HUMAN	Cleavage stimulation factor subunit 2 tau variant OS=Homo sapiens GN=CSTF2T PE=1 SV=1	0.762963	0.205534	3.7146	NO	1.56103
Q9H1B7|I2BPL_HUMAN	Interferon regulatory factor 2-binding protein-like OS=Homo sapiens GN=IRF2BPL PE=1 SV=1	0.828784	1.28151	2.35294	NO	1.48775
Q9H1E5|TMX4_HUMAN	Thioredoxin-related transmembrane protein 4 OS=Homo sapiens GN=TMX4 PE=1 SV=1	0.895161	0.683582	2.37363	NO	1.31746
Q9H269|VPS16_HUMAN	Vacuolar protein sorting-associated protein 16 homolog OS=Homo sapiens GN=VPS16 PE=1 SV=2	1.93293	1.18878	0.915575	NO	1.34576
Q9H2C1|LHX5_HUMAN	LIM/homeobox protein Lhx5 OS=Homo sapiens GN=LHX5 PE=2 SV=1	0.881356	0.807194	1.79319	NO	1.16058
Q9H2M9|RBGPR_HUMAN	Rab3 GTPase-activating protein non-catalytic subunit OS=Homo sapiens GN=RAB3GAP2 PE=1 SV=1	2.14224	0.458599	0.669811	NO	1.09022
Q9H2P0|ADNP_HUMAN	Activity-dependent neuroprotector homeobox protein OS=Homo sapiens GN=ADNP PE=1 SV=1	0.983271	0.492562	1.76796	NO	1.08126
Q9H2U2|IPYR2_HUMAN	Inorganic pyrophosphatase 2 mitochondrial OS=Homo sapiens GN=PPA2 PE=1 SV=2	1.52988	0.885886	1.19048	NO	1.20208
Q9H307|PININ_HUMAN	Pinin OS=Homo sapiens GN=PNN PE=1 SV=4	0.937778	1.09694	3.51003	NO	1.84825
Q9H3N1|TMX1_HUMAN	Thioredoxin-related transmembrane protein 1 OS=Homo sapiens GN=TMX1 PE=1 SV=1	0.875	0.711111	1.48299	NO	1.02303
Q9H3P7|GCP60_HUMAN	Golgi resident protein GCP60 OS=Homo sapiens GN=ACBD3 PE=1 SV=4	0.791667	0.315657	2.71831	NO	1.27521
Q9H3Z4|DNJC5_HUMAN	DnaJ homolog subfamily C member 5 OS=Homo sapiens GN=DNAJC5 PE=1 SV=1	1.48259	0.208411	2.25472	NO	1.31524
Q9H479|FN3K_HUMAN	Fructosamine-3-kinase OS=Homo sapiens GN=FN3K PE=1 SV=1	1.63683	0.855932	0.957516	NO	1.15009
Q9H4G0|E41L1_HUMAN	Band 4.1-like protein 1 OS=Homo sapiens GN=EPB41L1 PE=1 SV=2	0.75	1.04554	0.631579	NO	0.809041
Q9H4M9|EHD1_HUMAN	EH domain-containing protein 1 OS=Homo sapiens GN=EHD1 PE=1 SV=2	1.35032	0.332879	3.35832	NO	1.68051
Q9H4Z3|PCIF1_HUMAN	Phosphorylated CTD-interacting factor 1 OS=Homo sapiens GN=PCIF1 PE=1 SV=1	0.483395	0.227835	1.97292	NO	0.894717
Q9H6R4|NOL6_HUMAN	Nucleolar protein 6 OS=Homo sapiens GN=NOL6 PE=1 SV=2	0.556314	1.37066	0.890877	NO	0.939284
Q9H6U8|ALG9_HUMAN	Alpha-1 2-mannosyltransferase ALG9 OS=Homo sapiens GN=ALG9 PE=1 SV=2	1.00124	0.40281	1.84962	NO	1.08456
Q9H6Z4|RANB3_HUMAN	Ran-binding protein 3 OS=Homo sapiens GN=RANBP3 PE=1 SV=1	0.964481	1	1.5748	NO	1.17976
Q9H7N4|SFR19_HUMAN	Splicing factor arginine/serine-rich 19 OS=Homo sapiens GN=SCAF1 PE=1 SV=3	0.867213	0.181818	2.16477	NO	1.07127
Q9H8Y8|GORS2_HUMAN	Golgi reassembly-stacking protein 2 OS=Homo sapiens GN=GORASP2 PE=1 SV=3	0.77116	0.473389	3.27869	NO	1.50775
Q9H936|GHC1_HUMAN	Mitochondrial glutamate carrier 1 OS=Homo sapiens GN=SLC25A22 PE=1 SV=1	1.03784	0.911504	1.5525	NO	1.16728
Q9H9A6|LRC40_HUMAN	Leucine-rich repeat-containing protein 40 OS=Homo sapiens GN=LRRC40 PE=1 SV=1	1.34555	1.07652	9.39306	NO	3.93838
Q9H9B4|SFXN1_HUMAN	Sideroflexin-1 OS=Homo sapiens GN=SFXN1 PE=1 SV=4	1.24	0.633528	1.52232	NO	1.13195
Q9HAV4|XPO5_HUMAN	Exportin-5 OS=Homo sapiens GN=XPO5 PE=1 SV=1	0.990741	0.913793	1.42836	NO	1.11097
Q9HB07|MYG1_HUMAN	UPF0160 protein MYG1 mitochondrial OS=Homo sapiens GN=C12orf10 PE=1 SV=2	1.0373	1.15741	0.714286	NO	0.969665
Q9HB71|CYBP_HUMAN	Calcyclin-binding protein OS=Homo sapiens GN=CACYBP PE=1 SV=2	1.79743	0.934307	1.44604	NO	1.39259
Q9HC38|GLOD4_HUMAN	Glyoxalase domain-containing protein 4 OS=Homo sapiens GN=GLOD4 PE=1 SV=1	0.885906	1.53823	0.973333	NO	1.13249
Q9HC52|CBX8_HUMAN	Chromobox protein homolog 8 OS=Homo sapiens GN=CBX8 PE=1 SV=3	1.83198	0.433814	1.3105	NO	1.1921
Q9HCD5|NCOA5_HUMAN	Nuclear receptor coactivator 5 OS=Homo sapiens GN=NCOA5 PE=1 SV=2	1.20228	0.222222	1.44385	NO	0.956117
Q9HCJ6|VAT1L_HUMAN	Synaptic vesicle membrane protein VAT-1 homolog-like OS=Homo sapiens GN=VAT1L PE=1 SV=2	1.19409	0.485827	1.08673	NO	0.922214
Q9HD20|AT131_HUMAN	Manganese-transporting ATPase 13A1 OS=Homo sapiens GN=ATP13A1 PE=1 SV=2	1.10732	0.939799	1.01824	NO	1.02178
Q9HD45|TM9S3_HUMAN	Transmembrane 9 superfamily member 3 OS=Homo sapiens GN=TM9SF3 PE=1 SV=2	0.841791	0.393246	1.54079	NO	0.925274
Q9HDC9|APMAP_HUMAN	Adipocyte plasma membrane-associated protein OS=Homo sapiens GN=APMAP PE=1 SV=2	0.905956	1.09115	1.65984	NO	1.21898
Q9NP72|RAB18_HUMAN	Ras-related protein Rab-18 OS=Homo sapiens GN=RAB18 PE=1 SV=1	0.957944	0.984375	1.33962	NO	1.09398
Q9NP79|VTA1_HUMAN	Vacuolar protein sorting-associated protein VTA1 homolog OS=Homo sapiens GN=VTA1 PE=1 SV=1	2.09697	1.0303	1.80603	NO	1.64444
Q9NPH2|INO1_HUMAN	Inositol-3-phosphate synthase 1 OS=Homo sapiens GN=ISYNA1 PE=1 SV=1	0.478774	0.516367	0.776316	NO	0.590486
Q9NQC3|RTN4_HUMAN	Reticulon-4 OS=Homo sapiens GN=RTN4 PE=1 SV=2	0.967085	0.733835	1.38223	NO	1.02772
Q9NQE9|HINT3_HUMAN	Histidine triad nucleotide-binding protein 3 OS=Homo sapiens GN=HINT3 PE=1 SV=1	0.80212	0.179837	2.78632	NO	1.25609
Q9NQG5|RPR1B_HUMAN	Regulation of nuclear pre-mRNA domain-containing protein 1B OS=Homo sapiens GN=RPRD1B PE=1 SV=1	1.86681	1.17428	1.25793	NO	1.43301
Q9NQX3|GEPH_HUMAN	Gephyrin OS=Homo sapiens GN=GPHN PE=1 SV=1	0.670418	0.812317	0.490909	NO	0.657881
Q9NR30|DDX21_HUMAN	Nucleolar RNA helicase 2 OS=Homo sapiens GN=DDX21 PE=1 SV=5	0.825902	0.253713	0.908397	NO	0.662671
Q9NR31|SAR1A_HUMAN	GTP-binding protein SAR1a OS=Homo sapiens GN=SAR1A PE=1 SV=1	1.08485	1.40808	1.36316	NO	1.28537
Q9NRN7|ADPPT_HUMAN	L-aminoadipate-semialdehyde dehydrogenase-phosphopantetheinyl transferase OS=Homo sapiens GN=AASDHPPT PE=1 SV=2	1.775	0.874172	0.76124	NO	1.1368
Q9NRP0|OSTC_HUMAN	Oligosaccharyltransferase complex subunit OSTC OS=Homo sapiens GN=OSTC PE=1 SV=1	1.01415	0.816092	0.983122	NO	0.937788
Q9NRW1|RAB6B_HUMAN	Ras-related protein Rab-6B OS=Homo sapiens GN=RAB6B PE=1 SV=1	1.40683	0.00670732	10.1333	NO	3.84896
Q9NRW7|VPS45_HUMAN	Vacuolar protein sorting-associated protein 45 OS=Homo sapiens GN=VPS45 PE=1 SV=1	1.33889	0.446809	4.36554	NO	2.05041
Q9NRX4|PHP14_HUMAN	14 kDa phosphohistidine phosphatase OS=Homo sapiens GN=PHPT1 PE=1 SV=1	1.04926	0.456897	2.22321	NO	1.24312
Q9NRY4|RHG35_HUMAN	Rho GTPase-activating protein 35 OS=Homo sapiens GN=ARHGAP35 PE=1 SV=3	1.621	0.341151	0.873913	NO	0.945356
Q9NSD9|SYFB_HUMAN	Phenylalanine--tRNA ligase beta subunit OS=Homo sapiens GN=FARSB PE=1 SV=3	0.546816	0.761261	1.20192	NO	0.836667
Q9NSE4|SYIM_HUMAN	Isoleucine--tRNA ligase mitochondrial OS=Homo sapiens GN=IARS2 PE=1 SV=2	0.923221	1.10046	1.65432	NO	1.226
Q9NSK0|KLC4_HUMAN	Kinesin light chain 4 OS=Homo sapiens GN=KLC4 PE=1 SV=3	1.22995	0.470053	1.61081	NO	1.1036
Q9NTI5|PDS5B_HUMAN	Sister chromatid cohesion protein PDS5 homolog B OS=Homo sapiens GN=PDS5B PE=1 SV=1	0.647619	0.66948	0.873057	NO	0.730052
Q9NTK5|OLA1_HUMAN	Obg-like ATPase 1 OS=Homo sapiens GN=OLA1 PE=1 SV=2	1.21649	0.812287	1.61947	NO	1.21608
Q9NTZ6|RBM12_HUMAN	RNA-binding protein 12 OS=Homo sapiens GN=RBM12 PE=1 SV=1	0.860432	0.825813	1.33126	NO	1.00583
Q9NUD5|ZCHC3_HUMAN	Zinc finger CCHC domain-containing protein 3 OS=Homo sapiens GN=ZCCHC3 PE=1 SV=1	1.03063	2.58333	1.05505	NO	1.55634
Q9NUJ1|ABHDA_HUMAN	Mycophenolic acid acyl-glucuronide esterase mitochondrial OS=Homo sapiens GN=ABHD10 PE=1 SV=1	1.27294	0.703196	1.18807	NO	1.05473
Q9NUL3|STAU2_HUMAN	Double-stranded RNA-binding protein Staufen homolog 2 OS=Homo sapiens GN=STAU2 PE=1 SV=1	1.3202	0.112183	6.28571	NO	2.5727
Q9NUQ9|FA49B_HUMAN	Protein FAM49B OS=Homo sapiens GN=FAM49B PE=1 SV=1	0.647059	0.705357	4.48795	NO	1.94679
Q9NVA2|SEP11_HUMAN	Septin-11 OS=Homo sapiens GN=SEPT11 PE=1 SV=3	2.73743	0.357325	2.20755	NO	1.76743
Q9NVE7|PANK4_HUMAN	Pantothenate kinase 4 OS=Homo sapiens GN=PANK4 PE=1 SV=1	1.15068	1.14439	0.785714	NO	1.02693
Q9NVH1|DJC11_HUMAN	DnaJ homolog subfamily C member 11 OS=Homo sapiens GN=DNAJC11 PE=1 SV=2	1.65527	0.127672	44.6043	NO	15.4624
Q9NVI7|ATD3A_HUMAN	ATPase family AAA domain-containing protein 3A OS=Homo sapiens GN=ATAD3A PE=1 SV=2	2.11538	1.21164	1.90845	NO	1.74516
Q9NWH9|SLTM_HUMAN	SAFB-like transcription modulator OS=Homo sapiens GN=SLTM PE=1 SV=2	0.891892	0.5	0.948663	NO	0.780185
Q9NX40|OCAD1_HUMAN	OCIA domain-containing protein 1 OS=Homo sapiens GN=OCIAD1 PE=1 SV=1	1.03907	0.458462	1.81308	NO	1.10354
Q9NX46|ARHL2_HUMAN	Poly(ADP-ribose) glycohydrolase ARH3 OS=Homo sapiens GN=ADPRHL2 PE=1 SV=1	0.913636	0.867403	0.2288	NO	0.669947
Q9NX63|MIC19_HUMAN	MICOS complex subunit MIC19 OS=Homo sapiens GN=CHCHD3 PE=1 SV=1	1.96881	0.598802	1.62213	NO	1.39658
Q9NXG2|THUM1_HUMAN	THUMP domain-containing protein 1 OS=Homo sapiens GN=THUMPD1 PE=1 SV=2	2.04071	0.534884	0.80292	NO	1.12617
Q9NXV6|CARF_HUMAN	CDKN2A-interacting protein OS=Homo sapiens GN=CDKN2AIP PE=1 SV=3	0.92126	0.770968	0.210921	NO	0.634383
Q9NY33|DPP3_HUMAN	Dipeptidyl peptidase 3 OS=Homo sapiens GN=DPP3 PE=1 SV=2	1.11847	0.19102	0.818054	NO	0.70918
Q9NY59|NSMA2_HUMAN	Sphingomyelin phosphodiesterase 3 OS=Homo sapiens GN=SMPD3 PE=1 SV=1	1.06604	0.481982	3.6129	NO	1.72031
Q9NYB9|ABI2_HUMAN	Abl interactor 2 OS=Homo sapiens GN=ABI2 PE=1 SV=1	1.05814	0.477024	2.67742	NO	1.40419
Q9NYF8|BCLF1_HUMAN	Bcl-2-associated transcription factor 1 OS=Homo sapiens GN=BCLAF1 PE=1 SV=2	0.912088	0.600536	1.23735	NO	0.916659
Q9NYU2|UGGG1_HUMAN	UDP-glucose:glycoprotein glucosyltransferase 1 OS=Homo sapiens GN=UGGT1 PE=1 SV=3	1.41686	0.435897	1.42458	NO	1.09245
Q9NZ01|TECR_HUMAN	Very-long-chain enoyl-CoA reductase OS=Homo sapiens GN=TECR PE=1 SV=1	1.56443	1.77365	1.26214	NO	1.5334
Q9NZI8|IF2B1_HUMAN	Insulin-like growth factor 2 mRNA-binding protein 1 OS=Homo sapiens GN=IGF2BP1 PE=1 SV=2	1.23768	0.650495	1.12989	NO	1.00602
Q9NZL9|MAT2B_HUMAN	Methionine adenosyltransferase 2 subunit beta OS=Homo sapiens GN=MAT2B PE=1 SV=1	0.950725	1.40845	1.21606	NO	1.19175
Q9P035|HACD3_HUMAN	Very-long-chain (3R)-3-hydroxyacyl-CoA dehydratase 3 OS=Homo sapiens GN=HACD3 PE=1 SV=2	0.67541	1.04561	1.0902	NO	0.937074
Q9P0L0|VAPA_HUMAN	Vesicle-associated membrane protein-associated protein A OS=Homo sapiens GN=VAPA PE=1 SV=3	1.05616	0.733766	1.07663	NO	0.955519
Q9P0M6|H2AW_HUMAN	Core histone macro-H2A.2 OS=Homo sapiens GN=H2AFY2 PE=1 SV=3	1.04261	0.708029	1.21561	NO	0.988752
Q9P258|RCC2_HUMAN	Protein RCC2 OS=Homo sapiens GN=RCC2 PE=1 SV=2	0.930909	0.823077	1.27454	NO	1.00951
Q9P265|DIP2B_HUMAN	Disco-interacting protein 2 homolog B OS=Homo sapiens GN=DIP2B PE=1 SV=3	1.22835	1.39377	0.563131	NO	1.06175
Q9P270|SLAI2_HUMAN	SLAIN motif-containing protein 2 OS=Homo sapiens GN=SLAIN2 PE=1 SV=2	1.28571	0.353068	4.2	NO	1.94626
Q9P2J5|SYLC_HUMAN	Leucine--tRNA ligase cytoplasmic OS=Homo sapiens GN=LARS PE=1 SV=2	1.4251	0.545528	1.1068	NO	1.02581
Q9P2K5|MYEF2_HUMAN	Myelin expression factor 2 OS=Homo sapiens GN=MYEF2 PE=1 SV=3	1.07002	1.54444	1.065	NO	1.22649
Q9P2R3|ANFY1_HUMAN	Rabankyrin-5 OS=Homo sapiens GN=ANKFY1 PE=1 SV=2	1.45041	0.605556	2.17563	NO	1.41053
Q9P2R7|SUCB1_HUMAN	Succinate--CoA ligase [ADP-forming] subunit beta mitochondrial OS=Homo sapiens GN=SUCLA2 PE=1 SV=3	0.990826	0.753086	0.943269	NO	0.895727
Q9UBB4|ATX10_HUMAN	Ataxin-10 OS=Homo sapiens GN=ATXN10 PE=1 SV=1	0.527344	0.458503	1.35244	NO	0.779428
Q9UBB6|NCDN_HUMAN	Neurochondrin OS=Homo sapiens GN=NCDN PE=1 SV=1	0.766102	0.69967	0.673563	NO	0.713112
Q9UBC2|EP15R_HUMAN	Epidermal growth factor receptor substrate 15-like 1 OS=Homo sapiens GN=EPS15L1 PE=1 SV=1	0.709497	0.55298	1.7963	NO	1.01959
Q9UBE0|SAE1_HUMAN	SUMO-activating enzyme subunit 1 OS=Homo sapiens GN=SAE1 PE=1 SV=1	1.03763	0.336216	1.04061	NO	0.804817
Q9UBF2|COPG2_HUMAN	Coatomer subunit gamma-2 OS=Homo sapiens GN=COPG2 PE=1 SV=1	1.00897	1.896	2.47166	NO	1.79221
Q9UBQ7|GRHPR_HUMAN	Glyoxylate reductase/hydroxypyruvate reductase OS=Homo sapiens GN=GRHPR PE=1 SV=1	1.38341	0.439865	0.933526	NO	0.918934
Q9UBS4|DJB11_HUMAN	DnaJ homolog subfamily B member 11 OS=Homo sapiens GN=DNAJB11 PE=1 SV=1	1.08547	0.285347	1.76963	NO	1.04682
Q9UBT2|SAE2_HUMAN	SUMO-activating enzyme subunit 2 OS=Homo sapiens GN=UBA2 PE=1 SV=2	1.1131	0.610169	0.765385	NO	0.82955
Q9UBU6|FA8A1_HUMAN	Protein FAM8A1 OS=Homo sapiens GN=FAM8A1 PE=1 SV=1	0.415278	5.19048	1.42317	NO	2.34298
Q9UBU9|NXF1_HUMAN	Nuclear RNA export factor 1 OS=Homo sapiens GN=NXF1 PE=1 SV=1	0.884211	0.70068	0.764977	NO	0.783289
Q9UBV2|SE1L1_HUMAN	Protein sel-1 homolog 1 OS=Homo sapiens GN=SEL1L PE=1 SV=3	0.790419	0.540351	1.51235	NO	0.947705
Q9UDT6|CLIP2_HUMAN	CAP-Gly domain-containing linker protein 2 OS=Homo sapiens GN=CLIP2 PE=1 SV=1	1.34466	1.46591	1.51374	NO	1.44144
Q9UEE9|CFDP1_HUMAN	Craniofacial development protein 1 OS=Homo sapiens GN=CFDP1 PE=1 SV=1	1.10132	0.479424	1.73248	NO	1.10441
Q9UGU0|TCF20_HUMAN	Transcription factor 20 OS=Homo sapiens GN=TCF20 PE=1 SV=3	1	0.391931	0.498471	NO	0.630134
Q9UH03|SEPT3_HUMAN	Neuronal-specific septin-3 OS=Homo sapiens GN=SEPT3 PE=1 SV=3	2.19662	2.47024	0.686217	NO	1.78436
Q9UH99|SUN2_HUMAN	SUN domain-containing protein 2 OS=Homo sapiens GN=SUN2 PE=1 SV=3	1.00555	0.612871	1.94468	NO	1.1877
Q9UHB9|SRP68_HUMAN	Signal recognition particle subunit SRP68 OS=Homo sapiens GN=SRP68 PE=1 SV=2	1.43494	0.869452	0.701724	NO	1.00204
Q9UHD1|CHRD1_HUMAN	Cysteine and histidine-rich domain-containing protein 1 OS=Homo sapiens GN=CHORDC1 PE=1 SV=2	0.854192	0.787879	0.777778	NO	0.806616
Q9UHD8|SEPT9_HUMAN	Septin-9 OS=Homo sapiens GN=SEPT9 PE=1 SV=2	1.58108	0.633333	1.16169	NO	1.12537
Q9UHD9|UBQL2_HUMAN	Ubiquilin-2 OS=Homo sapiens GN=UBQLN2 PE=1 SV=2	0.788932	0.454678	1.27476	NO	0.839457
Q9UHG3|PCYOX_HUMAN	Prenylcysteine oxidase 1 OS=Homo sapiens GN=PCYOX1 PE=1 SV=3	0.938356	0.788288	1.6025	NO	1.10971
Q9UHV9|PFD2_HUMAN	Prefoldin subunit 2 OS=Homo sapiens GN=PFDN2 PE=1 SV=1	0.97351	0.928571	1.06349	NO	0.988524
Q9UHX1|PUF60_HUMAN	Poly(U)-binding-splicing factor PUF60 OS=Homo sapiens GN=PUF60 PE=1 SV=1	1.06993	0.389785	1.23423	NO	0.897983
Q9UHY1|NRBP_HUMAN	Nuclear receptor-binding protein OS=Homo sapiens GN=NRBP1 PE=1 SV=1	0.84145	3.39678	0.921348	NO	1.71986
Q9UHY7|ENOPH_HUMAN	Enolase-phosphatase E1 OS=Homo sapiens GN=ENOPH1 PE=1 SV=1	0.630709	1.05031	0.713896	NO	0.798307
Q9UI12|VATH_HUMAN	V-type proton ATPase subunit H OS=Homo sapiens GN=ATP6V1H PE=1 SV=1	0.871914	1.25628	1.00508	NO	1.04442
Q9UI15|TAGL3_HUMAN	Transgelin-3 OS=Homo sapiens GN=TAGLN3 PE=1 SV=2	1.04237	0.543478	0.82199	NO	0.802614
Q9UIA9|XPO7_HUMAN	Exportin-7 OS=Homo sapiens GN=XPO7 PE=1 SV=3	0.660588	0.690073	1.56364	NO	0.971432
Q9UIC8|LCMT1_HUMAN	Leucine carboxyl methyltransferase 1 OS=Homo sapiens GN=LCMT1 PE=1 SV=2	0.870476	1.69838	1.4021	NO	1.32365
Q9UIG0|BAZ1B_HUMAN	Tyrosine-protein kinase BAZ1B OS=Homo sapiens GN=BAZ1B PE=1 SV=2	1.00486	0.945412	0.627027	NO	0.859101
Q9UJS0|CMC2_HUMAN	Calcium-binding mitochondrial carrier protein Aralar2 OS=Homo sapiens GN=SLC25A13 PE=1 SV=2	1.02401	1.47718	0.847769	NO	1.11632
Q9UJU6|DBNL_HUMAN	Drebrin-like protein OS=Homo sapiens GN=DBNL PE=1 SV=1	1.18143	0.680064	1.37037	NO	1.07729
Q9UJW0|DCTN4_HUMAN	Dynactin subunit 4 OS=Homo sapiens GN=DCTN4 PE=1 SV=1	0.955932	0.818991	0.605873	NO	0.793599
Q9UJZ1|STML2_HUMAN	Stomatin-like protein 2 mitochondrial OS=Homo sapiens GN=STOML2 PE=1 SV=1	1.56061	0.568522	1.53846	NO	1.22253
Q9UK76|HN1_HUMAN	Hematological and neurological expressed 1 protein OS=Homo sapiens GN=HN1 PE=1 SV=3	0.741745	0.556977	1.20183	NO	0.833519
Q9UKA9|PTBP2_HUMAN	Polypyrimidine tract-binding protein 2 OS=Homo sapiens GN=PTBP2 PE=1 SV=1	0.822857	0.814516	0.871111	NO	0.836161
Q9UKF6|CPSF3_HUMAN	Cleavage and polyadenylation specificity factor subunit 3 OS=Homo sapiens GN=CPSF3 PE=1 SV=1	1.08516	0.250228	0.578808	NO	0.638065
Q9UKK9|NUDT5_HUMAN	ADP-sugar pyrophosphatase OS=Homo sapiens GN=NUDT5 PE=1 SV=1	0.972826	2.31746	12.6154	NO	5.30189
Q9UKL0|RCOR1_HUMAN	REST corepressor 1 OS=Homo sapiens GN=RCOR1 PE=1 SV=1	1.09848	1.93622	1.08564	NO	1.37345
Q9UKM9|RALY_HUMAN	RNA-binding protein Raly OS=Homo sapiens GN=RALY PE=1 SV=1	1.22414	0.729852	0.970464	NO	0.974818
Q9UKU7|ACAD8_HUMAN	Isobutyryl-CoA dehydrogenase mitochondrial OS=Homo sapiens GN=ACAD8 PE=1 SV=1	0.72973	0.632546	0.925926	NO	0.762734
Q9UKV3|ACINU_HUMAN	Apoptotic chromatin condensation inducer in the nucleus OS=Homo sapiens GN=ACIN1 PE=1 SV=2	0.93133	0.826923	1.33333	NO	1.03053
Q9UL18|AGO1_HUMAN	Protein argonaute-1 OS=Homo sapiens GN=AGO1 PE=1 SV=3	1.5237	1.12585	1.11962	NO	1.25639
Q9UL25|RAB21_HUMAN	Ras-related protein Rab-21 OS=Homo sapiens GN=RAB21 PE=1 SV=3	1.17979	0.80292	1.00216	NO	0.994956
Q9ULH0|KDIS_HUMAN	Kinase D-interacting substrate of 220 kDa OS=Homo sapiens GN=KIDINS220 PE=1 SV=3	1.27841	2.22985	0.238871	NO	1.24904
Q9ULK5|VANG2_HUMAN	Vang-like protein 2 OS=Homo sapiens GN=VANGL2 PE=1 SV=2	0.993174	1.36879	3.70607	NO	2.02268
Q9ULP9|TBC24_HUMAN	TBC1 domain family member 24 OS=Homo sapiens GN=TBC1D24 PE=1 SV=2	0.705479	0.931507	1.11111	NO	0.916032
Q9ULU4|PKCB1_HUMAN	Protein kinase C-binding protein 1 OS=Homo sapiens GN=ZMYND8 PE=1 SV=2	0.856115	0.177011	2.85024	NO	1.29446
Q9ULU8|CAPS1_HUMAN	Calcium-dependent secretion activator 1 OS=Homo sapiens GN=CADPS PE=1 SV=3	1.02114	0.666917	1	NO	0.896019
Q9ULV4|COR1C_HUMAN	Coronin-1C OS=Homo sapiens GN=CORO1C PE=1 SV=1	1.22294	0.504708	1.33101	NO	1.01955
Q9ULX6|AKP8L_HUMAN	A-kinase anchor protein 8-like OS=Homo sapiens GN=AKAP8L PE=1 SV=3	0.857438	0.65362	0.454301	NO	0.65512
Q9UM54|MYO6_HUMAN	Unconventional myosin-VI OS=Homo sapiens GN=MYO6 PE=1 SV=4	1.79498	0.887387	1.16541	NO	1.28259
Q9UMS4|PRP19_HUMAN	Pre-mRNA-processing factor 19 OS=Homo sapiens GN=PRPF19 PE=1 SV=1	1.06875	0.659619	1.40094	NO	1.0431
Q9UMX0|UBQL1_HUMAN	Ubiquilin-1 OS=Homo sapiens GN=UBQLN1 PE=1 SV=2	0.975347	0.192063	0.590164	NO	0.585858
Q9UMZ2|SYNRG_HUMAN	Synergin gamma OS=Homo sapiens GN=SYNRG PE=1 SV=2	0.548023	0.660959	1.08657	NO	0.765185
Q9UN86|G3BP2_HUMAN	Ras GTPase-activating protein-binding protein 2 OS=Homo sapiens GN=G3BP2 PE=1 SV=2	0.936893	0.86445	0.836601	NO	0.879315
Q9UNE7|CHIP_HUMAN	E3 ubiquitin-protein ligase CHIP OS=Homo sapiens GN=STUB1 PE=1 SV=2	2.77094	1.00902	0.388485	NO	1.38948
Q9UNL2|SSRG_HUMAN	Translocon-associated protein subunit gamma OS=Homo sapiens GN=SSR3 PE=1 SV=1	0.992982	1.11559	0.602564	NO	0.903711
Q9UNW9|NOVA2_HUMAN	RNA-binding protein Nova-2 OS=Homo sapiens GN=NOVA2 PE=1 SV=1	0.660494	1.38835	0.807895	NO	0.952246
Q9UNZ2|NSF1C_HUMAN	NSFL1 cofactor p47 OS=Homo sapiens GN=NSFL1C PE=1 SV=2	1.43478	1.06286	2.75398	NO	1.75054
Q9UPN3|MACF1_HUMAN	Microtubule-actin cross-linking factor 1 isoforms 1/2/3/5 OS=Homo sapiens GN=MACF1 PE=1 SV=4	1.21654	0.807692	1.00457	NO	1.0096
Q9UPP1|PHF8_HUMAN	Histone lysine demethylase PHF8 OS=Homo sapiens GN=PHF8 PE=1 SV=3	0.627087	0.710714	1.33806	NO	0.891954
Q9UPT6|JIP3_HUMAN	C-Jun-amino-terminal kinase-interacting protein 3 OS=Homo sapiens GN=MAPK8IP3 PE=1 SV=3	0.823529	0.553903	1.1086	NO	0.828677
Q9UPT8|ZC3H4_HUMAN	Zinc finger CCCH domain-containing protein 4 OS=Homo sapiens GN=ZC3H4 PE=1 SV=3	0.765625	0.514024	1.43046	NO	0.903371
Q9UPY8|MARE3_HUMAN	Microtubule-associated protein RP/EB family member 3 OS=Homo sapiens GN=MAPRE3 PE=1 SV=1	1.70052	0.518939	1.11111	NO	1.11019
Q9UQ16|DYN3_HUMAN	Dynamin-3 OS=Homo sapiens GN=DNM3 PE=1 SV=4	1.40047	0.631274	1.48758	NO	1.17311
Q9UQ35|SRRM2_HUMAN	Serine/arginine repetitive matrix protein 2 OS=Homo sapiens GN=SRRM2 PE=1 SV=2	1	1.63636	1.79695	NO	1.47777
Q9UQ80|PA2G4_HUMAN	Proliferation-associated protein 2G4 OS=Homo sapiens GN=PA2G4 PE=1 SV=3	2.32759	0.6	1.31959	NO	1.41572
Q9UQE7|SMC3_HUMAN	Structural maintenance of chromosomes protein 3 OS=Homo sapiens GN=SMC3 PE=1 SV=2	1.09773	0.242236	3.32308	NO	1.55435
Q9Y224|CN166_HUMAN	UPF0568 protein C14orf166 OS=Homo sapiens GN=C14orf166 PE=1 SV=1	1.40852	0.934985	0.45098	NO	0.931495
Q9Y230|RUVB2_HUMAN	RuvB-like 2 OS=Homo sapiens GN=RUVBL2 PE=1 SV=3	1.71429	1.03226	1.15789	NO	1.30148
Q9Y262|EIF3L_HUMAN	Eukaryotic translation initiation factor 3 subunit L OS=Homo sapiens GN=EIF3L PE=1 SV=1	1.10127	0.917969	1.35714	NO	1.12546
Q9Y263|PLAP_HUMAN	Phospholipase A-2-activating protein OS=Homo sapiens GN=PLAA PE=1 SV=2	0.801688	0.388235	1.28335	NO	0.824426
Q9Y265|RUVB1_HUMAN	RuvB-like 1 OS=Homo sapiens GN=RUVBL1 PE=1 SV=1	1.664	0.661074	2.06349	NO	1.46286
Q9Y277|VDAC3_HUMAN	Voltage-dependent anion-selective channel protein 3 OS=Homo sapiens GN=VDAC3 PE=1 SV=1	0.951477	1.49477	1.41737	NO	1.28787
Q9Y285|SYFA_HUMAN	Phenylalanine--tRNA ligase alpha subunit OS=Homo sapiens GN=FARSA PE=1 SV=3	1.43023	1.96943	1.53704	NO	1.64557
Q9Y2C4|EXOG_HUMAN	Nuclease EXOG mitochondrial OS=Homo sapiens GN=EXOG PE=1 SV=2	0.96729	1.31737	0.625	NO	0.969885
Q9Y2H0|DLGP4_HUMAN	Disks large-associated protein 4 OS=Homo sapiens GN=DLGAP4 PE=1 SV=3	2.26829	0.8	1.89209	NO	1.65346
Q9Y2I8|WDR37_HUMAN	WD repeat-containing protein 37 OS=Homo sapiens GN=WDR37 PE=1 SV=2	0.716418	0.38	2.04918	NO	1.04853
Q9Y2J2|E41L3_HUMAN	Band 4.1-like protein 3 OS=Homo sapiens GN=EPB41L3 PE=1 SV=2	0.84965	0.107222	8.50746	NO	3.15478
Q9Y2L1|RRP44_HUMAN	Exosome complex exonuclease RRP44 OS=Homo sapiens GN=DIS3 PE=1 SV=2	1.42708	0.957507	1.67376	NO	1.35278
Q9Y2V2|CHSP1_HUMAN	Calcium-regulated heat-stable protein 1 OS=Homo sapiens GN=CARHSP1 PE=1 SV=2	0.848168	0.819672	0.911765	NO	0.859868
Q9Y2W1|TR150_HUMAN	Thyroid hormone receptor-associated protein 3 OS=Homo sapiens GN=THRAP3 PE=1 SV=2	1.71104	0.360412	1.28205	NO	1.11783
Q9Y2W6|TDRKH_HUMAN	Tudor and KH domain-containing protein OS=Homo sapiens GN=TDRKH PE=1 SV=2	1.57658	0.320548	0.941667	NO	0.946264
Q9Y2X3|NOP58_HUMAN	Nucleolar protein 58 OS=Homo sapiens GN=NOP58 PE=1 SV=1	0.97351	1.28302	1.5297	NO	1.26208
Q9Y314|NOSIP_HUMAN	Nitric oxide synthase-interacting protein OS=Homo sapiens GN=NOSIP PE=1 SV=1	1.27869	0.573913	1.98093	NO	1.27784
Q9Y383|LC7L2_HUMAN	Putative RNA-binding protein Luc7-like 2 OS=Homo sapiens GN=LUC7L2 PE=1 SV=2	0.710526	0.575	0.962745	NO	0.749424
Q9Y3C6|PPIL1_HUMAN	Peptidyl-prolyl cis-trans isomerase-like 1 OS=Homo sapiens GN=PPIL1 PE=1 SV=1	1.26814	0.504545	0.947059	NO	0.906581
Q9Y3E1|HDGR3_HUMAN	Hepatoma-derived growth factor-related protein 3 OS=Homo sapiens GN=HDGFRP3 PE=1 SV=1	0.885906	0.375848	1.70588	NO	0.989212
Q9Y3E5|PTH2_HUMAN	Peptidyl-tRNA hydrolase 2 mitochondrial OS=Homo sapiens GN=PTRH2 PE=1 SV=1	1.63529	0.457576	1.87354	NO	1.32214
Q9Y3F4|STRAP_HUMAN	Serine-threonine kinase receptor-associated protein OS=Homo sapiens GN=STRAP PE=1 SV=1	1.03644	0.708108	0.927711	NO	0.890752
Q9Y3I0|RTCB_HUMAN	tRNA-splicing ligase RtcB homolog OS=Homo sapiens GN=RTCB PE=1 SV=1	1.02864	0.72973	1.09444	NO	0.950938
Q9Y3P9|RBGP1_HUMAN	Rab GTPase-activating protein 1 OS=Homo sapiens GN=RABGAP1 PE=1 SV=3	1.28981	1.33992	1.14023	NO	1.25665
Q9Y450|HBS1L_HUMAN	HBS1-like protein OS=Homo sapiens GN=HBS1L PE=1 SV=1	0.918182	0.190683	1.58333	NO	0.897399
Q9Y4I1|MYO5A_HUMAN	Unconventional myosin-Va OS=Homo sapiens GN=MYO5A PE=1 SV=2	0.896341	1.16038	0.593902	NO	0.88354
Q9Y4L1|HYOU1_HUMAN	Hypoxia up-regulated protein 1 OS=Homo sapiens GN=HYOU1 PE=1 SV=1	1.13384	0.540426	0.950769	NO	0.875011
Q9Y4W6|AFG32_HUMAN	AFG3-like protein 2 OS=Homo sapiens GN=AFG3L2 PE=1 SV=2	0.928125	1.13913	0.677108	NO	0.914788
Q9Y512|SAM50_HUMAN	Sorting and assembly machinery component 50 homolog OS=Homo sapiens GN=SAMM50 PE=1 SV=3	0.823961	0.863208	1.121	NO	0.936058
Q9Y520|PRC2C_HUMAN	Protein PRRC2C OS=Homo sapiens GN=PRRC2C PE=1 SV=4	0.519504	0.350769	2.15	NO	1.00676
Q9Y570|PPME1_HUMAN	Protein phosphatase methylesterase 1 OS=Homo sapiens GN=PPME1 PE=1 SV=3	0.987377	0.710714	1.27636	NO	0.991484
Q9Y5A9|YTHD2_HUMAN	YTH domain-containing family protein 2 OS=Homo sapiens GN=YTHDF2 PE=1 SV=2	0.915385	0.0137557	1.73669	NO	0.888612
Q9Y5B9|SP16H_HUMAN	FACT complex subunit SPT16 OS=Homo sapiens GN=SUPT16H PE=1 SV=1	0.94501	2.76577	0.274678	NO	1.32848
Q9Y5K5|UCHL5_HUMAN	Ubiquitin carboxyl-terminal hydrolase isozyme L5 OS=Homo sapiens GN=UCHL5 PE=1 SV=3	1.50725	0.872549	0.332454	NO	0.904083
Q9Y5S2|MRCKB_HUMAN	Serine/threonine-protein kinase MRCK beta OS=Homo sapiens GN=CDC42BPB PE=1 SV=2	0.708571	1.4168	1.71658	NO	1.28065
Q9Y5S9|RBM8A_HUMAN	RNA-binding protein 8A OS=Homo sapiens GN=RBM8A PE=1 SV=1	1.60938	0.568493	1.24113	NO	1.13967
Q9Y617|SERC_HUMAN	Phosphoserine aminotransferase OS=Homo sapiens GN=PSAT1 PE=1 SV=2	1.80328	0.722772	1.17941	NO	1.23515
Q9Y639|NPTN_HUMAN	Neuroplastin OS=Homo sapiens GN=NPTN PE=1 SV=2	1.23542	0.468468	0.639594	NO	0.78116
Q9Y653|AGRG1_HUMAN	Adhesion G-protein coupled receptor G1 OS=Homo sapiens GN=ADGRG1 PE=1 SV=2	1.15094	0.475501	3.10778	NO	1.57808
Q9Y657|SPIN1_HUMAN	Spindlin-1 OS=Homo sapiens GN=SPIN1 PE=1 SV=3	0.962193	0.0440141	9.47761	NO	3.49461
Q9Y678|COPG1_HUMAN	Coatomer subunit gamma-1 OS=Homo sapiens GN=COPG1 PE=1 SV=1	1.06494	0.11028	21.0856	NO	7.42027
Q9Y696|CLIC4_HUMAN	Chloride intracellular channel protein 4 OS=Homo sapiens GN=CLIC4 PE=1 SV=4	1.42308	0.814741	3.21133	NO	1.81638
Q9Y6C9|MTCH2_HUMAN	Mitochondrial carrier homolog 2 OS=Homo sapiens GN=MTCH2 PE=1 SV=1	1.21833	0.447217	1.8895	NO	1.18502
Q9Y6G9|DC1L1_HUMAN	Cytoplasmic dynein 1 light intermediate chain 1 OS=Homo sapiens GN=DYNC1LI1 PE=1 SV=3	1.17122	0.599119	1.15972	NO	0.976686
Q9Y6I3|EPN1_HUMAN	Epsin-1 OS=Homo sapiens GN=EPN1 PE=1 SV=2	0.543443	1.70904	1.91648	NO	1.38965
Q9Y6K1|DNM3A_HUMAN	DNA (cytosine-5)-methyltransferase 3A OS=Homo sapiens GN=DNMT3A PE=1 SV=4	1.16785	0.879397	2.16514	NO	1.40413
Q9Y6M1|IF2B2_HUMAN	Insulin-like growth factor 2 mRNA-binding protein 2 OS=Homo sapiens GN=IGF2BP2 PE=1 SV=2	1.2037	2.3133	0.47205	NO	1.32968
Q9Y6X9|MORC2_HUMAN	MORC family CW-type zinc finger protein 2 OS=Homo sapiens GN=MORC2 PE=1 SV=2	1.12109	0.492798	1.11009	NO	0.907995
tr|A0A0A6YYC7|A0A0A6YYC7_HUMAN	HCG2042749 isoform CRA_d OS=Homo sapiens GN=ZFP91-CNTF PE=4 SV=1	1.9419	0.155233	3.5461	NO	1.88108
tr|G3V325|G3V325_HUMAN	Protein ATP5J2-PTCD1 OS=Homo sapiens GN=ATP5J2-PTCD1 PE=4 SV=1	0.974684	1.2776	0.607438	NO	0.953241
tr|Q5TEC6|Q5TEC6_HUMAN	Histone H3 OS=Homo sapiens GN=HIST2H3PS2 PE=1 SV=1	2.82781	0.47185	1.64266	NO	1.64744
tr|S4R3N1|S4R3N1_HUMAN	Protein HSPE1-MOB4 OS=Homo sapiens GN=HSPE1-MOB4 PE=3 SV=1	0.577465	0.53125	0.708995	NO	0.605903
